# Supplementary material for: Multi-gene metabolic engineering of tomato plants results in increased fruit yield up to 23%
Source: Sci Rep. 2020 Oct 14;10:17219. doi: 10.1038/s41598-020-73709-6 (PMC7560729; doi:10.1038/s41598-020-73709-6)
Supplement: Supplementary file 2 — Supplementary Table S3 [file 41598_2020_73709_MOESM2_ESM.xlsx]

## Sheet: Supplementary Table S3
Supplementary Table S3. Normalized primary metabolites levels (Experiment 1; Glasshouse).
Metabolite	WT_2	WT_3	WT_5	WT_9	WT_6	WT_7	PH200_8	PH200_3	PH200_2	PH200_6	PH200_5	PH200_9	L_14_5	L_14_9	L_14_6	L_14_8	L_36_8	L_36_6	L_36_5	L_36_7	L_36_9	L_36_2	L_102_7	L_102_9	L_102_6	L_121_5	L_121_6	L_121_8	L_121_3	L_121_2	L_121_7
Alanine	51.3685	58.765	52.9363	51.1865	51.4992	55.4662	52.4576	66.6992	61.9372	56.7564	63.3615	53.0506	85.645	94.1775	86.8801	80.5775	51.1471	46.9522	50.8744	50.0588	47.1723	48.476	86.5596	94.3262	93.2484	81.6678	92.7693	82.5161	90.7177	92.5119	86.0863
Pyruvic acid	0.574268	0.774539	0.723087	0.731694	0.752982	0.76289	0.754863	0.536209	0.430904	0.625073	0.589838	0.54017	0.893075	1.0015	0.833521	0.903973	0.569435	0.610804	0.63903	0.590288	0.483499	0.542472	0.406392	0.533127	0.399552	0.570664	0.464173	0.583227	0.594956	0.583564	0.55391
Valine	10.8839	9.72952	10.5485	13.5326	10.9701	12.071	12.465	12.5206	14.5249	12.3755	9.68588	11.0843	3.35135	2.06631	2.28279	2.3456	13.5487	12.6568	11.5697	12.5813	11.106	11.4519	5.76672	6.61857	4.83965	7.19886	7.66855	6.72625	6.0063	7.26117	7.73407
Isoleucine	38.1539	37.3365	25.602	34.7006	34.6962	34.0434	37.6972	33.8746	28.0992	28.3504	24.8734	27.2869	31.8554	29.6861	30.6971	29.2152	32.2513	33.563	31.0058	32.1111	31.8542	30.545	35.4818	25.9095	34.904	23.4582	29.4951	20.2619	31.6471	30.8262	30.5154
Glycine	10.6966	11.5343	10.5019	13.9491	11.3403	10.0664	12.4485	16.0265	15.5754	15.0633	11.505	12.7894	13.5166	11.2851	12.3593	12.2852	5.19795	5.70281	6.61018	5.02267	3.43284	5.60982	7.82208	8.21145	6.11387	9.36794	11.8629	11.5202	13.5977	12.0226	12.6229
Phosphoric acid	183.913	189.992	150.832	203.284	195.582	227.321	179.677	180.591	186.575	181.282	174.874	189.627	201.945	183.379	180.239	187.356	194.36	217.087	228.784	180.803	188.964	161.81	189.801	175.032	180.531	141.706	172.777	199.601	142.015	154.937	151.508
Proline	6.631	7.96108	6.26411	6.73414	8.95768	6.33377	5.75397	12.4617	13.0616	9.06826	10.414	10.2185	10.2008	10.3206	11.1593	11.3709	10.3431	13.1722	14.1872	12.9509	12.8513	12.3115	5.71982	6.09845	5.28583	9.44735	8.66587	6.83575	7.03401	8.24379	8.31038
Glyceric acid	0.532666	0.441724	0.499854	0.499343	0.506166	0.508399	0.506869	0.610008	0.617054	0.572851	0.471507	0.509999	0.373591	0.381943	0.386632	0.319497	0.51292	0.408644	0.51306	0.480939	0.485359	0.527758	0.555827	0.548568	0.523983	0.423843	0.545565	0.404688	0.432875	0.476978	0.565109
Serine	38.2679	38.4183	31.1903	36.3001	36.5212	36.6967	36.4484	75.1729	74.6506	65.0311	66.2304	65.6664	69.4629	61.4855	60.2142	60.2679	10.1145	17.3528	11.3079	11.8331	14.9773	10.3742	81.2847	79.533	70.9761	10.1828	18.2459	25.6364	19.6631	21.455	17.7391
Threonine	11.5384	14.373	16.9416	15.2013	14.8958	10.6221	16.5975	15.9873	16.3485	16.6949	12.2798	13.2585	4.13395	5.5314	5.5599	3.99725	15.5806	9.55626	10.4252	14.0347	16.8229	15.9552	19.6982	13.7223	17.7676	9.09091	15.2227	12.7085	14.1197	16.9532	14.7524
Fumaric acid	0.656656	0.547522	0.628696	0.694762	0.698295	0.638676	0.585998	0.602534	0.58172	0.667896	0.675862	0.636525	0.82814	0.729716	0.739588	0.911391	0.807148	0.852783	0.811218	0.8561	0.849843	0.918955	0.564028	0.592453	0.682535	0.934485	0.735072	0.864312	0.824766	0.850577	0.909688
Alanine, beta	2.63152	3.04419	2.35769	2.57201	2.76455	2.19515	2.70753	12.3093	2.95681	2.99557	2.92933	2.57132	1.51189	1.49128	1.75221	0.939907	2.72348	2.30806	1.91065	2.54431	2.61088	2.40509	2.30041	2.86556	1.89075	0.929868	0.953756	0.625344	0.879255	0.823563	0.840912
Homoserine	0.78554	0.852559	0.641264	0.670316	0.616771	0.752499	0.789044	0.709784	0.798896	0.63134	0.672886	0.733835	0.422503	0.574043	0.513344	0.476498	0.832877	0.779973	0.788386	0.676573	0.645285	0.780238	0.80276	0.690789	0.72367	0.590055	0.653693	0.739792	0.716679	0.66408	0.605597
Erythritol	0.728921	0.817808	0.748883	0.747287	1.09316	0.730393	0.765903	0.760408	0.759252	0.878863	0.846824	0.807593	0.70608	0.748211	0.627393	0.74183	0.854976	0.990211	0.873813	0.874148	1.03571	0.866242	0.804583	0.893266	0.84332	1.08842	0.813491	1.01081	1.23531	0.973223	0.840844
Serine, O-acetyl	1.12243	1.44024	1.48518	0.778164	0.858071	1.60978	1.0115	1.3564	1.22549	0.821682	0.935028	0.972537	0.81296	0.829466	0.836094	0.882733	1.10665	1.27872	1.00366	1.20006	1.20572	1.28266	0.679327	0.719195	0.656809	1.08131	1.28558	0.919649	0.91324	1.27454	0.882238
Malic acid	117.701	118.126	94.949	111.422	104.51	117.031	96.0237	106.884	97.8238	127.285	119.221	120.624	104.176	116.908	128.165	122.954	89.4493	101.613	97.0606	97.0087	94.5898	95.2608	91.2379	114.214	95.7671	94.1087	79.7356	81.8176	75.8945	79.8266	107.146
Butyric acid, 4-amino	439.349	471.925	441.188	435.424	485.241	460.275	349.658	445.346	447.675	435.875	420.163	417.71	64.53	72.2157	69.3157	54.93	485.959	391.343	403.518	441.207	426.399	500.501	133.816	187.694	187.682	416.13	461.419	418.753	433.414	476.441	469.958
Aspartic acid	47.4309	56.5925	58.7352	50.0839	48.6778	51.0868	54.7776	37.804	39.1192	38.5147	36.0628	37.4275	36.7182	37.8333	37.1775	39.4487	36.9253	39.8827	41.0644	45.1629	40.0328	40.7387	49.0082	43.6203	49.8041	44.3954	37.9141	42.0794	38.0836	38.9063	43.0773
Methionine	5.93682	5.83223	4.08354	4.00489	3.2356	5.32378	5.76398	5.58446	4.86749	4.10763	5.77713	5.15679	3.35725	4.79247	4.19662	3.07722	6.428	6.61522	5.56711	6.98093	6.12044	6.04684	4.29501	4.5072	4.25519	6.38622	6.15904	7.01099	6.87111	6.77889	6.44162
Asparagine	4.24501	5.1447	4.73441	4.75911	4.14924	4.52854	4.59243	4.6241	5.66466	4.10003	4.29681	5.06477	1.51713	2.19611	1.22188	1.73094	3.43953	4.7126	3.64081	3.89273	2.96389	3.90203	5.15013	5.35077	5.68681	3.66961	3.51536	3.43161	3.9909	3.27931	3.34069
Ornithine	2.24657	2.55619	2.14928	2.22174	2.88872	2.09903	2.11169	2.61334	2.97608	2.3734	2.79506	2.62971	2.1115	2.36288	2.51909	2.29055	3.89143	2.60658	2.91155	3.04836	3.26594	3.07198	3.037	3.17925	2.84751	2.64094	2.43968	2.59294	2.85103	2.11093	2.56453
Glutamine	1.86148	2.03576	1.8629	1.76671	1.63188	1.49114	2.1084	3.01503	3.0902	2.03736	3.12091	3.20881	1.09969	1.69755	1.19674	1.3455	4.15449	3.43206	4.58374	4.662	3.82847	4.43486	3.20838	3.58641	3.87493	2.5015	3.27218	2.94635	2.78183	2.51643	3.12999
Xylose	5.967	6.68919	6.21855	5.72682	4.93536	6.61403	5.32609	6.43824	6.08178	5.28101	5.02327	5.90878	6.17394	5.59736	5.038	6.20939	4.71194	5.20407	5.91793	6.60992	5.50724	6.38123	5.6667	7.37844	4.50682	4.89404	5.81483	5.10347	6.55423	4.7627	5.69244
Glutamic acid	813.27	1065.15	1012.99	894.839	894.582	761.456	853.416	1072.41	976.053	875.266	909.891	874.762	819.903	843.581	1097.16	847.537	970.092	1127.1	920.915	836.763	891.164	1006.9	1035.37	969.178	937.32	956.419	815.746	938.287	961.729	881.491	970.973
Rhamnose	3.70093	3.94618	4.83612	3.92678	3.02735	4.58514	3.3525	3.28545	3.13181	2.77602	2.65982	2.79429	3.03511	2.64464	2.89552	2.5183	2.29989	2.68849	2.12607	2.82762	2.80615	2.85412	2.91357	2.60712	2.93594	3.0537	3.04722	2.92163	2.88878	2.6163	2.49992
Putrescine	17.3349	16.5327	15.6345	17.5193	14.9208	16.8061	17.9154	14.3964	17.7377	16.6091	17.8832	17.2852	21.3537	20.8005	21.5971	21.4408	20.5358	22.8847	21.602	17.3018	25.8979	21.4591	26.3854	25.3308	23.8445	15.3019	13.4333	16.6682	14.1583	18.1521	16.7402
Fucose	4.1406	4.5215	4.74383	3.53934	3.12666	4.27442	4.23038	4.57272	4.53828	3.98124	3.10897	3.65856	3.4593	3.00275	3.9699	3.03091	3.48406	3.60954	4.09753	3.16366	3.43005	3.77284	5.0635	4.16586	3.37087	3.68254	3.75616	3.44809	3.15307	3.71958	3.60688
Phenylalanine	22.6608	24.8447	21.0875	19.6845	19.1582	23.9691	20.0949	23.0413	23.3645	23.685	27.1944	24.6503	44.1045	47.4663	43.3386	45.4377	27.6601	26.8035	29.2057	25.7451	26.3172	30.9815	31.318	28.3492	25.0391	17.3046	16.7562	19.1632	17.6504	16.4811	20.7359
Lysine	27.7656	32.2467	22.7373	24.8434	23.975	25.4308	26.3429	29.8483	25.5862	26.6906	22.4849	27.8096	14.4739	13.4427	18.227	10.8237	29.2216	22.5646	24.7638	31.1959	30.7319	27.7626	29.5682	23.0724	23.1555	11.5707	14.0269	15.0616	9.74705	13.1164	16.8637
Galactonic acid	32.2937	32.4498	32.4559	36.9092	38.0435	41.9417	35.5405	31.9164	33.4394	31.2717	37.4441	30.562	35.0399	37.6498	27.0479	28.3112	33.2084	32.9145	34.6301	30.709	30.4027	28.5065	20.9887	23.5234	22.6129	33.0329	25.4836	27.5197	27.9285	30.1038	26.6135
Galacturonic acid	44.4977	47.1556	42.4872	48.4198	50.3561	47.8693	43.8938	42.66	44.1565	47.3693	46.4655	45.0083	85.1027	88.7596	80.2956	75.096	47.1061	48.1572	47.2256	54.3405	49.6888	51.9838	39.3134	36.6492	42.0269	44.8571	45.5818	52.8631	53.7783	49.929	46.2407
Inositol, myo	59.2344	61.0619	69.483	67.5018	68.6496	70.5588	73.5035	67.1839	61.9458	59.617	66.4012	61.6505	93.0305	92.4218	107.335	91.5591	94.3905	92.9214	93.9139	84.6725	88.0431	81.034	61.4807	67.7989	58.2429	66.3549	78.8397	60.1585	70.9663	71.1759	63.7643
Tyrosine	13.2122	17.6533	12.9328	11.0346	15.4907	16.768	19.6835	16.1024	13.6683	19.4717	20.9413	18.8851	16.4008	16.9553	19.9817	17.6903	28.4333	24.8677	30.751	25.1202	24.3618	26.6522	15.2229	15.8776	15.3827	18.73	21.4083	18.8532	15.5758	16.6973	17.988
Fructose-6-phosphate	0.449462	0.434002	0.55839	0.565246	0.598722	0.547335	0.515985	0.465213	0.465406	0.506012	0.49804	0.449655	0.61478	0.590845	0.516838	0.624688	0.573558	0.568825	0.517485	0.609348	0.516972	0.518829	0.462886	0.49582	0.410807	0.362625	0.345357	0.463286	0.423305	0.307842	0.405741
Glucose-6-phosphate	1.2815	1.2271	1.98754	1.92133	1.76146	1.82555	1.59212	1.40872	1.1531	1.70838	1.8649	1.51587	1.87217	2.01563	1.62247	1.77204	1.21138	1.74743	1.56074	1.92793	1.8094	1.23115	1.42328	1.45162	1.32809	1.30754	0.951317	1.33767	1.33764	0.924233	1.33697
Inositol-1-phosphate, myo	0.471487	0.413151	0.503307	0.368382	0.520627	0.465937	0.430697	0.486698	0.440384	0.427419	0.45314	0.417537	0.460097	0.41605	0.493657	0.454342	0.447774	0.426846	0.539584	0.396425	0.477501	0.504115	0.446484	0.424264	0.502455	0.383213	0.388131	0.409065	0.405636	0.417316	0.384922
Tryptophan	5.48973	5.50949	7.57524	6.43739	5.85706	6.05471	7.18799	6.4607	6.43167	6.86562	4.99655	6.10671	7.68837	9.003	8.01699	8.92336	7.54125	6.13148	7.03017	6.25066	6.27526	7.01855	6.3625	6.45847	6.40248	6.19143	7.6145	6.48509	6.25661	6.75332	6.40227
Sucrose	201.04	187.592	285.674	277.076	238.468	275.595	252.969	196.983	188.37	218.912	184.833	211.491	267.429	284.837	216.833	279.846	284.607	298.711	251.916	245.93	210.619	239.92	221.255	191.622	193.499	214.308	195.997	208.556	185.343	198.442	198.592
Maltose	1.39244	1.51592	1.63841	1.23188	1.44446	1.87113	1.62855	1.62451	1.51536	1.54361	1.54766	1.43019	1.46383	1.72627	1.1031	1.42547	0.59368	0.566095	0.499248	0.445204	0.543937	0.532017	0.949462	1.19872	1.34649	0.460779	0.569133	0.327779	0.32981	0.36795	0.436754
Isomaltose	0.346682	0.428887	0.466201	0.416298	0.45935	0.42867	0.482175	0.343638	0.317145	0.3654	0.347296	0.38986	0.320106	0.293407	0.38595	0.288467	0.438703	0.350396	0.402198	0.416795	0.387534	0.425584	0.320753	0.313661	0.323352	0.248396	0.315257	0.214247	0.236543	0.22292	0.26791
Galactinol	7.41328	6.47837	8.96248	7.68983	7.57741	9.73746	7.02853	7.4354	6.48312	6.21235	6.5339	8.04467	7.56964	7.80927	7.63601	6.20233	7.01595	6.89689	7.63613	5.97347	7.68299	7.30566	4.95871	5.24512	4.08235	2.12688	3.0195	2.60777	2.85654	3.90287	3.22454
Quinic acid, 3-caffeoyl	0.464294	0.476436	0.409115	0.507192	0.460852	0.386208	0.470291	0.476566	0.543554	0.567892	0.487654	0.623873	0.529605	0.583511	0.524577	0.522637	0.265476	0.298032	0.257822	0.256078	0.238868	0.209414	0.465456	0.397329	0.38008	0.251166	0.276577	0.293903	0.225272	0.307645	0.348886
Raffinose	1.17265	1.23739	1.12174	0.957194	0.94195	0.820908	0.98765	1.26544	1.26285	1.86347	1.42625	1.40692	1.7676	1.99811	1.82765	1.96477	0.628276	0.617828	0.771005	0.710777	0.729989	0.62876	0.727645	0.592491	0.727625	1.47278	1.19248	1.24245	1.01225	1.18727	1.41263
Maltotriose	0.349944	0.32666	0.563247	0.370917	0.279596	0.380595	0.243357	0.443727	0.303356	0.46528	0.308893	0.322156	0.374434	0.403761	0.404428	0.407655	0.415614	0.361318	0.410119	0.418343	0.408876	0.334388	0.315966	0.276316	0.306297	0.30934	0.277361	0.2115	0.188463	0.243443	0.311844
Fructose	75.2691	85.6048	80.4045	86.3956	95.2931	91.2102	73.7409	74.3012	76.0976	78.6747	75.4217	80.3033	87.2675	90.7181	80.8054	77.8906	98.4976	93.8106	87.9062	88.8797	90.5184	91.6095	62.2172	64.002	67.3651	81.6063	74.3992	85.4405	77.4861	82.247	89.9006
Glucose	384.441	339.918	376.583	379.648	353.414	362.725	370.187	314.875	286.799	299.117	278.857	283.24	313.097	356.417	309.108	295.82	277.188	318.452	330.764	305.083	258.551	348.518	243.31	245.816	246.943	345.59	313.929	305.08	302.238	332.38	338.665
Citric acid	18.8334	19.1826	17.9198	18.2666	18.7819	18.5403	16.0862	24.461	20.3904	20.2921	18.8519	19.6195	18.7105	18.9555	19.7445	20.579	20.1015	22.5754	20.8228	22.2374	18.2093	21.4116	20.757	21.4533	22.8401	20.7854	15.9386	20.5494	16.4286	15.1777	16.2121
