# Supplementary material for: Multi-gene metabolic engineering of tomato plants results in increased fruit yield up to 23%
Source: Sci Rep. 2020 Oct 14;10:17219. doi: 10.1038/s41598-020-73709-6 (PMC7560729; doi:10.1038/s41598-020-73709-6)
Supplement: Supplementary file 3 — Supplementary Table S4 [file 41598_2020_73709_MOESM3_ESM.xlsx]

## Sheet: Sheet1
Supplementary Table S4. Normalized primary metabolites levels (Experiment 2; Polytunnel).
Metabolite	WT_10	WT_7	WT_1	WT_8	WT_2	WT_9	WT_5	WT_3	WT_6	WT_4	PH200_1	PH200_10	PH200_2	PH200_7	PH200_6	PH200_3	PH200_4	PH200_5	L_14_2	L_14_7	L_14_1	L_14_5	L_14_6	L_14_3	L_14_4	L_117_2	L_117_6	L_117_10	L_117_4	L_102_10	L_102_3	L_102_2	L_102_1	L_102_6	L_102_4	L_102_5	L_133_2	L_133_5	L_133_4	L_133_3	L_133_7	L_133_10	L_133_6	L_36_5	L_36_10	L_36_7	L_36_2	L_36_3	L_36_6
Alanine	69.5903	51.6042	67.2793	56.3861	59.7641	47.2376	60.3285	60.7391	55.0427	55.6677	136.186	137.365	157.684	161.953	128.809	168.985	199.882	199.121	144.517	160.609	157.308	150.772	154.185	155.687	151.949	129.224	136.649	120.74	124.275	248.222	321.537	287.423	230.601	336.371	214.305	301.481	138.51	200.832	177.455	186.405	186.69	155.956	147.57	217.04	239.913	225.12	211.398	188.672	205.576
Pyruvic acid	0.585691	0.60267	0.59696	0.580309	0.584746	0.516795	0.635643	0.562068	0.56467	0.541582	0.623706	0.653255	0.59215	0.576838	0.586763	0.512269	0.543466	0.506171	0.604431	0.675223	0.571363	0.675825	0.646457	0.614406	0.64607	0.724215	0.795235	0.717996	0.663472	0.632241	0.565714	0.498946	0.657752	0.620315	0.643586	0.593521	0.517086	0.503208	0.56669	0.562192	0.48927	0.569951	0.496866	0.535742	0.585465	0.567552	0.520119	0.526538	0.588185
Valine	20.2583	24.3677	21.6987	23.5687	22.8808	30.1017	26.7079	27.0627	26.8835	27.5842	27.1894	29.4934	27.1618	26.866	22.5864	24.544	27.9546	28.1968	14.632	12.8466	14.4661	12.7419	13.3262	13.778	12.8043	21.0341	22.585	19.9598	25.4521	25.1661	27.256	29.0341	28.1574	25.0735	26.1409	20.8631	28.0576	27.082	26.7035	25.5463	24.3444	27.7015	25.3099	21.9555	26.6156	30.6776	24.4486	28.9351	24.3119
Isoleucine	38.6906	38.3538	42.3114	33.8155	36.5187	32.5488	34.2209	29.5524	32.3609	32.6698	42.1509	49.9248	46.6314	44.0788	44.2632	38.6132	42.8426	42.5902	41.3313	38.9752	39.2607	35.8765	39.3361	33.5135	33.3918	48.7093	41.4458	48.1956	50.6492	33.3612	38.8712	36.9172	43.8248	41.705	38.8619	38.8936	50.5095	65.0212	54.8689	52.235	54.5995	55.8639	58.0824	53.6548	40.2356	49.503	48.2685	48.8293	52.5612
Glycine	18.5677	19.3297	24.1197	20.8658	19.9	19.8477	22.1054	25.7062	23.5702	23.4773	32.0182	29.492	30.4933	31.3149	29.9801	32.6407	30.2962	33.1935	20.9792	19.2296	24.3671	21.6909	20.908	19.9347	19.1847	20.2095	23.8894	19.1176	25.8894	33.5648	40.4489	33.526	34.5247	35.963	27.2116	33.0641	29.2943	35.4207	29.8341	22.6564	23.5283	28.8972	33.6424	27.0574	26.371	22.5769	28.267	27.4408	29.6293
Phosphoric acid	232.987	235.882	297.366	231.81	230.133	261.457	260.133	275.628	293.668	229.11	291.106	269.955	273.117	279.409	295.544	271.011	268.855	276.544	258.158	286.868	258.307	270.168	245.639	217.038	265.328	331.197	320.871	310.313	322.645	289.04	273.53	288.635	279.775	258.286	260.923	240.718	362.409	314.263	353.502	231.695	345.504	403.201	369.255	296.924	261.731	264.93	312.172	275.704	300.045
Proline	8.49581	11.6657	8.77119	8.51422	9.87773	8.52471	10.2968	10.9667	10.7022	9.63117	11.3149	12.3425	7.89279	11.2039	13.2695	8.39644	11.8983	12.9226	10.5079	12.0404	12.6799	14.6073	14.1788	12.8864	13.7542	16.4219	24.9658	18.3697	22.8317	16.5828	16.9579	13.7516	18.2278	17.706	17.8493	18.1624	22.4799	27.5706	25.2667	25.4154	28.621	26.4981	28.3472	12.3804	9.90772	10.0044	8.09156	12.2876	14.6711
Glyceric acid	0.541714	0.565476	0.561678	0.563497	0.515328	0.58724	0.576608	0.554248	0.552401	0.547144	0.630947	0.525383	0.621932	0.572852	0.604116	0.546547	0.528321	0.532769	0.951191	0.978347	1.26254	0.979457	1.07395	0.961863	0.982778	0.546058	0.52691	0.575551	0.643121	0.731619	0.759668	0.744227	0.754856	0.635213	0.692634	0.598032	0.943392	1.51037	1.06445	1.07775	0.944405	0.941992	0.964244	0.682699	0.546632	0.527435	0.591632	0.647918	0.674082
Serine	90.9431	85.4056	99.7931	90.9842	89.8786	97.0525	110.927	81.636	81.8229	109.499	125.148	111.705	124.176	108.497	86.6748	79.8954	110.689	117.411	79.885	76.0713	94.4633	95.6475	107.801	82.0999	74.9321	117.808	113.366	90.7346	127.266	92.9169	108.962	93.9796	103.917	95.7497	89.9081	114	117.904	115.272	117.634	89.0446	119.236	118.508	118.375	99.6352	92.9953	96.8738	112.022	95.3272	115.187
Threonine	20.4316	19.9602	24.5466	21.1083	25.8023	23.9029	20.6625	18.1645	19.7866	21.2306	28.532	32.3578	27.2254	27.7175	25.4766	27.4664	26.5118	25.4876	21.5599	18.7464	21.299	26.968	24.7018	27.0932	19.2419	15.4639	15.848	19.6068	16.7798	23.0302	28.6635	28.1317	26.8373	27.5551	23.5307	26.1305	35.831	27.8405	36.8574	39.4147	29.58	30.3067	29.5687	25.5184	26.0549	24.3462	26.5736	19.9679	27.6005
Fumaric acid	1.0845	0.998261	0.867214	1.12603	0.933471	0.943898	0.907618	0.981629	0.896454	1.02627	1.1327	1.19778	0.915784	0.987814	0.872663	0.984658	0.857367	0.919348	0.803624	0.90608	0.968894	0.968769	1.02715	0.966948	1.09899	1.01597	1.06524	1.00383	0.939085	1.1206	0.906565	0.767498	1.08437	0.760044	0.778614	0.889168	0.731316	1.09439	0.927473	1.0144	0.975506	0.838661	0.894211	0.858179	0.923055	0.840476	0.82476	0.729341	0.87287
Alanine, beta	4.40043	4.71639	5.22939	4.88681	4.26077	3.49442	3.84055	4.03944	4.41288	4.39347	9.50258	8.17003	7.00708	7.98941	7.30109	7.77487	7.54852	8.34346	6.05253	6.48818	8.9846	5.52735	7.65803	6.78813	6.05562	7.5362	7.15875	7.2324	7.28983	5.31399	4.9918	5.11257	5.39336	4.36907	4.37961	5.03714	5.9865	4.67574	5.45386	5.35066	6.47429	6.41588	5.52229	5.95526	5.06916	5.34481	4.90621	4.3768	5.85813
Homoserine	0.721726	0.85045	0.685163	0.789118	0.744439	0.831428	1.08071	0.783563	0.736942	0.820452	0.886562	1.06127	0.887375	0.928374	0.825407	0.861647	0.933495	1.01053	0.713622	0.769322	0.694639	0.83602	0.838663	0.733897	0.706746	0.87213	0.961011	0.838781	1.03371	0.844411	0.772075	0.842376	1.07325	0.984422	0.735727	0.699224	0.957284	1.34636	0.989183	0.930785	1.17652	0.979661	1.07261	0.833376	0.757583	0.778657	0.76086	0.623433	1.01439
Erythritol	0.894934	0.978981	0.863686	0.852047	0.876303	0.79806	1.00684	1.01984	1.03124	0.86892	1.67155	1.46006	1.79045	1.52899	1.36176	1.48038	1.63158	1.25393	0.910987	0.933523	0.889485	1.03608	1.00257	0.865253	0.866554	0.91172	0.871558	1.17988	1.22479	0.92184	1.14281	0.868295	0.733716	1.10677	0.998963	1.17367	0.878635	0.865434	0.78692	0.77115	1.04605	0.988626	0.878066	1.03811	0.828024	1.13313	0.950332	1.00876	1.01933
Serine, O-acetyl	1.17857	1.14893	0.999872	1.03187	1.14044	1.48561	1.1088	1.34626	1.08308	1.4674	1.49355	1.74092	1.30265	1.52965	1.62876	1.52957	1.33261	1.62619	1.25546	1.06434	1.21337	1.44114	1.48541	1.09746	1.29641	0.905268	1.29831	1.15195	1.19854	1.31265	1.19832	1.18797	1.54467	1.29255	1.17938	1.18912	1.4597	1.15775	1.56185	1.51525	1.30927	1.74497	1.18466	1.52262	1.30118	1.45209	1.50949	1.4016	1.67702
Malic acid	113.24	117.159	137.63	102.99	114.05	111.622	112.949	116.179	104.304	113.398	123.81	108.631	118.341	111.459	115.712	105.753	105.231	98.857	96.513	85.8014	114.154	116.059	112.637	99.1032	117.409	118.737	102.165	115.555	96.9943	70.647	70.051	74.2148	79.2654	67.5744	88.2651	88.7509	123.537	114.171	104.847	104.226	110.653	117.885	116.879	81.1407	87.2469	110.701	102.26	81.3489	81.5034
Butyric acid, 4-amino	368.981	385.512	399.217	359.704	355.904	443.961	408.165	441.714	344.519	479.688	573.294	564.394	571.58	539.666	492.968	489.636	564.808	502.188	400.224	480.289	529.122	431.319	525.074	380.299	472.127	498.533	506.425	482.099	469.631	473.453	397.391	444.339	419.551	389.074	384.181	460.641	472.981	432.253	334.714	300.552	389.466	528.295	364.266	438.766	420.157	392.954	465.08	426.741	507.925
Aspartic acid	41.5639	47.8358	50.2822	44.1579	49.3815	50.7691	43.0743	46.9948	43.8066	48.3757	46.7117	43.7182	47.5398	45.7786	47.4014	38.5135	45.1078	49.8638	49.3619	50.6021	52.1112	54.4904	53.919	52.2508	59	54.9337	57.1313	57.2341	58.3603	57.8625	53.8239	60.6251	53.2698	59.823	58.9403	55.0232	66.4159	60.7577	59.7839	58.8037	59.3193	64.9998	69.7006	66.5606	61.3814	67.5365	70.8231	69.8674	60.3598
Methionine	4.56579	4.50717	5.6436	5.14143	5.64134	6.34106	5.78902	5.51639	4.94485	6.1281	6.72045	7.71336	6.23	6.78883	6.07556	6.70859	6.29428	7.54313	6.82585	6.64992	6.10966	6.09096	5.74032	5.86779	5.71405	7.64666	7.4419	6.97348	7.32435	6.41837	6.77291	6.46829	5.3648	6.18904	5.49614	5.45362	7.34661	7.64951	7.41534	6.15315	7.54494	6.43055	8.01089	7.2288	7.6945	7.90241	7.47337	7.77839	7.945
Asparagine	5.60929	5.10341	5.16518	4.81797	6.79155	5.2091	5.14809	5.17576	5.41992	4.89614	4.88819	5.72265	5.82845	5.61426	6.55206	5.36685	4.92557	5.8205	5.86476	5.94326	4.51896	6.66197	6.18482	5.78135	5.70905	3.02732	3.90313	3.13212	2.82696	4.24888	5.32062	5.56045	5.82018	6.015	5.45843	5.42956	6.74794	6.23978	6.23182	6.63783	5.41004	6.91386	6.70253	6.93054	5.25656	5.93266	5.49691	6.12667	6.42914
Ornithine	2.329	2.70233	2.94445	2.38657	3.12055	2.58313	3.02214	2.27136	2.54421	3.0486	2.76575	3.18096	2.92534	3.11694	3.25831	2.40331	3.53516	3.64122	2.16371	2.48635	1.98003	2.893	3.10717	2.08728	2.59466	1.45567	2.00819	1.84769	1.32595	2.32594	3.28214	3.3335	2.61937	2.8395	2.91703	2.64179	3.55856	2.55332	2.50177	2.94772	2.56241	3.14355	3.31367	3.24484	2.97304	2.17551	2.19862	2.29694	3.04318
Glutamine	2.66287	2.2746	2.10982	2.28729	2.68444	2.31263	2.71968	2.27375	2.59379	2.58413	1.35578	1.78165	2.04631	1.95029	2.25254	1.63838	2.19006	2.31941	0.98043	0.936725	1.66769	1.88413	0.928308	0.834741	1.44314	0.692832	0.744303	0.712063	0.83954	3.18157	3.29915	3.56817	3.53743	3.46128	3.62318	3.38861	3.8905	3.76458	1.67858	3.96888	4.00291	3.94798	3.85329	1.37098	1.77965	2.12684	1.92816	1.55182	2.08383
Xylose	4.02018	5.35619	5.84399	4.62902	4.59875	4.90457	6.20116	4.74812	4.57957	3.78756	4.92105	8.11929	4.80954	5.65256	4.9233	6.07509	5.70075	4.82205	7.18464	5.61303	4.4414	5.46661	5.44757	6.25084	5.16001	5.82172	4.90107	6.10084	5.29228	5.81942	5.17468	5.95495	4.81834	5.88441	4.11046	3.89923	4.15077	6.20922	4.90415	5.87527	4.39736	4.74997	5.13895	5.88448	4.61992	6.27661	4.98051	4.88531	6.08964
Glutamic acid	890.861	792.488	780.651	832.429	1079.59	741.34	1083.15	773.918	875.989	1025.57	796.442	1016.89	1023.02	925.765	1029.79	762.936	768.303	1050.74	896.38	823.717	848.401	884.892	1022.73	953.982	996.255	735.685	942.78	737.706	1005.92	810.595	929.23	933.509	1026.78	1028.74	946.377	1178.29	988.058	799.111	863.613	891.484	1040.38	1046.8	1062.33	742.98	875.086	982.997	854.523	797.804	1001.61
Rhamnose	3.58901	3.7267	4.33607	3.48634	3.47908	3.19402	3.36092	3.61921	3.34894	2.95377	4.10008	4.2047	3.83777	4.35071	4.51611	4.27297	4.2521	5.11971	4.51153	4.68545	4.2155	3.86614	4.2124	3.93643	4.821	4.0107	3.56666	5.00221	4.40084	3.80747	4.8075	3.78349	3.78113	4.72776	3.08266	3.06066	3.96224	4.60864	3.52547	4.08296	3.98015	4.35224	5.01953	4.19975	3.36726	4.87516	4.71079	3.4439	4.45925
Putrescine	25.3847	30.9142	34.1184	23.7965	23.4315	23.2264	23.1185	28.9051	29.2498	29.4049	39.6462	38.6382	36.2111	36.5371	33.4266	39.0495	30.3027	37.2127	23.7458	29.4827	21.8468	21.8866	27.3742	19.3237	21.5532	33.7503	30.645	33.364	31.6729	24.4477	26.3039	29.7191	20.8457	25.2979	25.3976	22.8148	25.4588	23.2333	22.356	18.038	24.7989	20.7786	26.8499	31.1301	32.4278	32.5228	29.2441	29.3832	27.3363
Fucose	3.36198	4.148	4.10815	3.90652	4.14958	3.59621	4.94201	3.90502	4.17202	3.71451	4.14689	4.84809	3.99569	4.44923	5.11232	4.2536	3.94587	4.68717	4.42069	4.54184	4.34369	4.63137	4.27416	4.09321	4.06956	4.16037	4.16329	3.74362	4.79479	4.41044	4.67799	4.1406	4.8296	4.50417	3.92302	4.29239	3.93185	4.52142	3.2193	4.2561	3.99229	4.51117	4.10135	4.41987	4.35411	4.5437	4.15798	3.77289	4.59832
Phenylalanine	29.4137	28.8599	29.1953	27.0657	25.4896	25.4796	28.1001	24.3791	23.0287	30.1516	36.9687	34.7145	33.2949	34.8396	32.6774	34.8424	35.1343	35.0317	21.6586	23.4382	28.359	28.0597	28.2485	24.8491	25.1745	22.0234	26.6226	22.4939	25.0154	41.67	37.7242	36.2509	44.6357	42.2639	41.2969	38.8347	34.5743	29.9614	33.4912	37.9764	34.6547	31.0162	39.119	26.2024	30.2964	28.7726	29.8236	26.6311	26.5665
Lysine	28.9354	25.0409	28.6442	23.7113	26.3471	28.6872	29.7572	25.1126	25.7248	27.1803	26.9671	29.8039	24.8064	28.6584	27.6149	26.1854	33.4706	30.7626	18.7145	22.1873	21.5123	21.6808	21.7759	20.9661	14.2742	14.1362	14.7975	20.2128	19.0503	23.1935	33.0854	35.8391	28.5749	33.3329	28.8915	25.7527	27.7918	30.4005	26.1537	26.3458	26.8309	30.7591	30.7681	26.1439	23.406	26.9926	22.9989	24.1915	27.7985
Galactonic acid	25.0025	33.6867	28.1361	26.3989	30.1202	30.014	27.2752	30.5953	27.9831	25.0624	23.4132	31.6112	27.4784	28.3261	25.3994	28.6343	29.9421	30.8177	27.6343	27.2408	29.9384	27.2373	28.6976	33.183	27.0136	26.5598	30.1032	30.0818	30.8328	32.6918	27.6317	34.4992	33.6446	29.1985	28.2042	28.7192	33.3199	34.1854	33.2101	31.2016	38.5816	32.2799	33.579	30.7537	25.2634	33.6348	23.0011	25.2009	30.1373
Galacturonic acid	59.9678	59.0873	56.3687	52.3557	51.7819	50.5605	52.1195	60.5011	55.9893	53.1343	56.2475	60.0005	58.9325	58.3894	64.9275	56.2459	57.4406	52.8979	41.2067	48.7993	42.7569	48.4016	49.0097	48.9864	51.7266	59.0844	56.3971	66.3864	64.297	48.5314	52.4164	52.8183	52.1679	50.0392	46.3087	48.7302	43.9463	51.3624	44.5384	40.6978	49.3357	43.5207	44.3545	63.1357	58.0664	54.5461	56.9218	59.6918	61.177
Inositol, myo	93.6422	98.3866	105.061	89.9823	82.42	94.3692	88.4153	95.003	84.1367	104.543	107.047	99.5311	81.9292	97.0565	89.2353	92.4687	96.1382	109.666	82.2188	87.4297	98.4546	100.242	104.372	88.5821	104.11	107.613	117.597	100.532	104.978	105.773	95.0392	104.569	120.277	98.8136	84.2471	100.14	92.5015	90.8616	87.0321	101.108	91.6065	109.837	97.6128	94.0773	104.471	112.326	87.9737	87.9103	99.8811
Tyrosine	16.1307	16.1121	22.0332	19.1771	19.6437	14.6119	23.0716	14.7459	15.0491	22.8441	24.2957	18.6927	17.8377	23.808	24.2769	26.0879	26.3537	28.282	21.3919	24.7461	20.4361	26.6564	24.3344	20.1728	23.7016	21.4812	28.1205	23.8886	23.2761	17.9588	16.3458	17.6145	17.225	21.0722	15.9523	19.0906	19.6088	19.9189	17.7017	20.1481	24.4627	20.7139	23.5436	26.3059	25.0654	24.4573	25.5267	24.4201	28.9037
Fructose-6-phosphate	0.547386	0.448432	0.519341	0.580949	0.479394	0.465543	0.525659	0.570825	0.546326	0.603397	0.45308	0.437585	0.499402	0.497264	0.530056	0.472075	0.574288	0.497046	0.471941	0.421252	0.413459	0.56088	0.56545	0.542372	0.48542	0.560542	0.528515	0.545927	0.537057	0.643825	0.630468	0.557984	0.614772	0.5772	0.556047	0.592225	0.552302	0.537501	0.434193	0.564215	0.588012	0.572644	0.602284	0.554344	0.495751	0.545775	0.46885	0.443914	0.612727
Glucose-6-phosphate	1.16859	1.68733	1.7062	1.86263	1.38101	1.43863	1.58749	1.83428	1.64616	1.9289	1.58405	1.81363	1.13387	1.75342	1.57678	2.26791	1.68295	2.15368	1.48892	1.4833	1.28124	1.65692	1.9105	1.78983	1.25454	1.82261	1.70865	1.63947	1.86118	2.14547	2.14687	1.84459	2.71919	1.60677	1.67628	1.76009	1.91926	1.62518	1.27304	1.84552	1.89588	1.90677	1.98746	1.77092	1.74643	2.15957	1.60791	1.36855	1.81609
Inositol-1-phosphate, myo	0.573242	0.549829	0.606838	0.499604	0.635381	0.59136	0.602486	0.580379	0.608723	0.578305	0.608142	0.632026	0.679188	0.672636	0.725381	0.665986	0.726544	0.647759	0.615853	0.601295	0.628696	0.697349	0.598334	0.633897	0.765712	0.344243	0.384856	0.369751	0.374267	0.674919	0.762112	0.596143	0.737359	0.633633	0.52647	0.71996	0.672036	0.755185	0.691489	0.681107	0.745792	0.680454	0.653186	0.563645	0.683153	0.623452	0.637517	0.636953	0.723983
Tryptophan	5.39776	5.70394	5.19783	4.28717	4.69518	4.9003	5.86703	5.44627	5.27531	5.9685	8.93191	7.84193	8.60553	8.1759	8.57147	7.56746	7.94473	7.48351	5.29186	5.04862	4.72673	5.29132	5.19253	5.9144	5.72259	7.49999	6.89121	6.08476	6.46427	16.0499	15.0309	17.1921	18.253	15.3123	17.6841	19.7974	6.3815	7.09266	6.52097	7.48438	8.36083	7.75904	7.12308	13.3694	12.003	12.4718	10.0361	10.5949	11.1183
Sucrose	209.909	205.966	209.255	170.297	227.21	177.378	188.561	217.605	180.356	171.099	171.484	221.88	147.635	186.367	162.753	229.003	165.581	199.741	148.385	98.1457	158.827	122.152	113.002	121.229	121.379	273.135	225.871	287.563	214.654	224.131	172.655	218.406	233.729	173.711	195.27	173.257	131.86	156.204	151.642	180.744	149.481	159.313	151.663	215.083	170.57	221.547	182.828	173.112	212.319
Maltose	0.590968	0.581248	0.489704	0.461173	0.371592	0.415714	0.660713	0.449814	0.379637	0.546499	0.377891	0.384964	0.380184	0.413819	0.485163	0.37429	0.413901	0.465926	0.662453	0.505411	0.72996	0.617296	0.591116	0.705084	0.5307	0.414734	0.42876	0.341099	0.465505	0.572492	0.594177	0.416868	0.428277	0.441534	0.52165	0.516849	0.475414	0.572539	0.449413	0.551018	0.543886	0.525373	0.549944	0.503498	0.54958	0.666199	0.459934	0.468701	0.519468
Isomaltose	0.405942	0.508413	0.418943	0.504424	0.46551	0.516399	0.489267	0.493288	0.493688	0.554929	0.493214	0.412677	0.430318	0.450329	0.403204	0.461417	0.453813	0.481975	0.529962	0.473851	0.395453	0.613753	0.416267	0.628813	0.659782	0.365768	0.360277	0.39019	0.449917	0.626778	0.768517	0.675906	0.630981	0.570428	0.637739	0.643651	0.524716	0.504492	0.601697	0.529073	0.536301	0.673211	0.544819	0.582867	0.506384	0.500397	0.488169	0.408611	0.596366
Galactinol	2.71967	3.05048	2.79216	3.76786	3.22766	4.22263	4.0689	3.59453	3.95189	3.30792	2.79803	3.71963	2.58274	3.02505	3.25043	2.79906	2.80492	3.11521	1.8302	1.72571	2.17594	2.56147	2.38628	2.12457	2.12425	2.89058	2.61221	3.05888	2.69462	2.66736	2.44787	3.38534	3.50464	3.24243	2.97249	3.57575	2.28375	2.05384	2.42611	2.57453	3.42565	3.36205	3.26796	2.41704	2.47278	3.1928	2.03664	3.14345	2.86239
Quinic acid, 3-caffeoyl	0.187638	0.145438	0.0967765	0.176255	0.0987176	0.09	0.0927765	0.118725	0.111277	0.135254	0.16254	0.122654	0.096653	0.119496	0.116544	0.118765	0.11654	0.098615	0.104622	0.0987654	0.11543	0.142624	0.112654	0.0982654	0.12265	0.15643	0.097265	0.102873	0.116524	0.12653	0.0965544	0.131652	0.112726	0.109288	0.142686	0.112765	0.097265	0.116524	0.117625	0.0917615	0.102827	0.136651	0.176557	0.138376	0.11765	0.098726	0.126524	0.112765	0.0972765
Raffinose	0.543926	0.536106	0.435371	0.536754	0.515643	0.471876	0.572	0.526277	0.476939	0.561055	0.575862	0.541105	0.523097	0.522147	0.501702	0.567686	0.399119	0.528276	0.435848	0.341667	0.403189	0.401547	0.459002	0.408474	0.460624	0.582765	0.436268	0.495393	0.528277	0.276256	0.254328	0.258472	0.351733	0.287266	0.263975	0.208191	0.289766	0.36902	0.238135	0.250189	0.287266	0.328277	0.381127	0.43281	0.481796	0.34876	0.350709	0.245617	0.376528
Maltotriose	0.323291	0.392735	0.255437	0.316416	0.246639	0.372292	0.249082	0.368125	0.390803	0.357289	0.215011	0.254684	0.328379	0.277449	0.282038	0.261232	0.306598	0.284541	0.253666	0.255221	0.215387	0.237987	0.248607	0.283898	0.24866	0.375743	0.295688	0.313167	0.354734	0.434094	0.464959	0.380149	0.470686	0.571218	0.401353	0.524574	0.463088	0.431641	0.49185	0.417249	0.42631	0.438484	0.494654	0.26167	0.362178	0.359077	0.252629	0.398847	0.317392
Fructose	60.4788	62.5734	60.5582	57.6987	59.8671	56.7271	56.6047	60.6369	59.2617	59.2355	55.3939	65.253	56.2295	55.0454	50.275	51.148	51.16	53.9412	35.0406	30.6498	44.7485	40.7398	31.7351	32.7575	33.2777	62.145	59.0739	62.0571	79.1688	57.3297	57.9761	58.6056	61.2576	54.4345	62.6238	57.2352	62.8782	61.1387	64.1702	61.5244	58.3051	69.9487	65.4359	54.4015	58.7704	58.6637	48.0828	52.4277	62.6749
Glucose	220.318	248.859	231.166	194.158	229.662	229.898	274.8	265.131	232.572	222.609	266.935	248.19	277.493	231.926	194.372	206.871	203.711	217.834	136.028	115.926	170.106	190.498	145.011	180.737	163.299	220.663	237.495	245.338	261.889	284.775	250.638	229.19	249.256	284.487	260.05	263.493	257.803	238.973	260.892	280.792	221.047	268.762	281.972	268.935	224.368	211.624	266.052	211.984	267.49
Citric acid	16.4527	17.3181	18.2072	16.4094	17.6739	18.6552	18.6578	17.7314	18.4209	20.7654	18.1491	19.0038	19.5713	19.2886	19.2711	18.9112	18.6122	20.8297	14.2724	16.4523	12.0436	13.3668	17.014	13.8	14.1057	14.0184	13.3869	15.5387	14.5228	14.619	13.1935	19.091	17.3498	18.3169	17.1354	17.0185	25.5117	26.9079	28.5657	30.9836	25.6362	30.9384	26.0508	15.4284	14.0332	15.8213	13.8849	14.8272	17.5106
[truncated: 8 more columns]
