# Supplementary material for: Multi-gene metabolic engineering of tomato plants results in increased fruit yield up to 23%
Source: Sci Rep. 2020 Oct 14;10:17219. doi: 10.1038/s41598-020-73709-6 (PMC7560729; doi:10.1038/s41598-020-73709-6)
Supplement: Supplementary file 4 — Supplementary Table S5 [file 41598_2020_73709_MOESM4_ESM.xlsx]

## Sheet: Experiment_1_(Glasshouse)
Supplementary Table S5. Correlation between metabolite levels and fruit yield under A) glasshouse and B) polytunnel conditions.
Metabolites	Yield	cor	p
Alanine	Yield	0.668483	0.146638
Pyruvic acid	Yield	-0.31648	0.541129
Valine	Yield	-0.576948	0.230602
Isoleucine	Yield	-0.502004	0.310249
Glycine	Yield	-0.417609	0.410001
Phosphoric acid	Yield	-0.33759	0.512852
Proline	Yield	0.0802838	0.879833
Glyceric acid	Yield	-0.160637	0.761117
Serine	Yield	0.153396	0.771711
Threonine	Yield	-0.073452	0.89002
Fumaric acid	Yield	0.393657	0.440016
Alanine, beta	Yield	-0.433135	0.390927
Homoserine	Yield	-0.198459	0.70622
Erythritol	Yield	0.253162	0.62837
Serine, O-acetyl	Yield	-0.680775	0.136592
Malic acid	Yield	-0.428741	0.396294
Butyric acid, 4-amino	Yield	-0.520193	0.290093
Aspartic acid	Yield	-0.542591	0.265984
Methionine	Yield	0.0937381	0.859805
Asparagine	Yield	-0.207732	0.692884
Ornithine	Yield	0.528975	0.280545
Glutamine	Yield	0.472101	0.34446
Xylose	Yield	-0.539666	0.269087
Glutamic acid	Yield	0.565169	0.242509
Rhamnose	Yield	-0.905928	0.012858
Putrescine	Yield	0.646864	0.165039
Fucose	Yield	-0.330004	0.522963
Phenylalanine	Yield	0.32919	0.524052
Lysine	Yield	-0.36598	0.47554
Galactonic acid	Yield	-0.803385	0.0541857
Galacturonic acid	Yield	0.141426	0.789275
Inositol, myo	Yield	0.27445	0.598662
Tyrosine	Yield	0.317933	0.539169
Fructose-6-phosphate	Yield	-0.224668	0.668668
Glucose-6-phosphate	Yield	-0.372628	0.466928
Inositol-1-phosphate, myo	Yield	-0.154037	0.770772
Tryptophan	Yield	0.377174	0.461068
Sucrose	Yield	-0.239918	0.647029
Maltose	Yield	-0.523213	0.286796
Isomaltose	Yield	-0.677449	0.13928
Galactinol	Yield	-0.607745	0.200619
Quinic acid, 3-caffeoyl	Yield	-0.324209	0.530726
Raffinose	Yield	-0.0859084	0.871454
Maltotriose	Yield	-0.395145	0.438131
Fructose	Yield	-0.352278	0.493442
Glucose	Yield	-0.785093	0.0643145
Citric acid	Yield	0.407676	0.422363

## Sheet: Experiment_2_(Polytunnel)
Metabolites	Yield	cor	p
Aspartic acid	Yield	0.812475	0.0142545
Raffinose	Yield	-0.710892	0.0480699
Fructose-6-phosphate	Yield	0.561741	0.147334
Fumaric acid	Yield	-0.534458	0.17237
Malic acid	Yield	-0.501348	0.205612
Maltose	Yield	0.482089	0.226371
Maltotriose	Yield	0.468851	0.241238
Putrescine	Yield	-0.468185	0.241998
Proline	Yield	0.455011	0.257294
Butyric acid, 4-amino	Yield	-0.409106	0.314218
Inositol, myo	Yield	0.401174	0.324609
Ornithine	Yield	-0.390969	0.33821
Galactonic acid	Yield	0.386842	0.343785
Glyceric acid	Yield	0.349763	0.395716
Alanine, beta	Yield	-0.344692	0.40307
Valine	Yield	-0.341436	0.407823
Erythritol	Yield	-0.339307	0.410943
Alanine	Yield	0.324282	0.433253
Isomaltose	Yield	0.320529	0.438903
Tryptophan	Yield	0.317302	0.443786
Phosphoric acid	Yield	0.311953	0.451928
Glucose-6-phosphate	Yield	0.303167	0.465431
Isoleucine	Yield	0.237943	0.570411
Lysine	Yield	-0.202266	0.630968
Pyruvic acid	Yield	0.165717	0.694923
Serine, O-acetyl	Yield	-0.159047	0.706779
Quinic acid, 3-caffeoyl	Yield	0.156491	0.711335
Serine	Yield	-0.147753	0.726969
Tyrosine	Yield	-0.137327	0.745732
Galactinol	Yield	-0.127697	0.763158
Fucose	Yield	0.124853	0.768323
Glycine	Yield	-0.114777	0.786675
Rhamnose	Yield	0.109124	0.797011
Phenylalanine	Yield	-0.103148	0.807965
Methionine	Yield	0.0979673	0.817483
Glutamine	Yield	0.0888032	0.834367
Glucose	Yield	0.0776101	0.855064
Threonine	Yield	-0.0674454	0.873923
Asparagine	Yield	-0.0651816	0.87813
Homoserine	Yield	-0.0641345	0.880077
Fructose	Yield	0.051557	0.903502
Sucrose	Yield	0.040717	0.92374
Galacturonic acid	Yield	0.0305823	0.942694
Inositol-1-phosphate, myo	Yield	-0.0246957	0.953714
Xylose	Yield	0.0236829	0.955611
Glutamic acid	Yield	-0.0200193	0.962474
Citric acid	Yield	-0.0125293	0.97651
Yield	Alanine	0.324282	0.433253
Alanine	Alanine	1	NA
Pyruvic acid	Alanine	0.0135156	0.974661
Valine	Alanine	0.489162	0.218627
Isoleucine	Alanine	0.211881	0.614453
Glycine	Alanine	0.839824	0.00907907
Phosphoric acid	Alanine	-0.0133395	0.974991
Proline	Alanine	0.257037	0.538863
Glyceric acid	Alanine	0.280011	0.501778
Serine	Alanine	0.543022	0.164281
Threonine	Alanine	0.39416	0.333929
Fumaric acid	Alanine	-0.502947	0.203935
Alanine, beta	Alanine	0.331979	0.421761
Homoserine	Alanine	0.160598	0.704016
Erythritol	Alanine	-0.361957	0.378277
Serine, O-acetyl	Alanine	0.112692	0.790485
Malic acid	Alanine	-0.140973	0.739157
Butyric acid, 4-amino	Alanine	0.434629	0.281883
Aspartic acid	Alanine	0.434007	0.28265
Methionine	Alanine	0.517202	0.189306
Asparagine	Alanine	0.294459	0.478973
Ornithine	Alanine	0.380839	0.351968
Glutamine	Alanine	0.266858	0.522888
Xylose	Alanine	-0.354346	0.389122
Glutamic acid	Alanine	0.791457	0.0192756
Rhamnose	Alanine	-0.032402	0.939289
Putrescine	Alanine	-0.260158	0.533767
Fucose	Alanine	-0.121945	0.77361
Phenylalanine	Alanine	0.696092	0.0551503
Lysine	Alanine	0.111636	0.792416
Galactonic acid	Alanine	-0.309798	0.455224
Galacturonic acid	Alanine	-0.542111	0.165131
Inositol, myo	Alanine	0.268475	0.520276
Tyrosine	Alanine	0.454516	0.257879
Fructose-6-phosphate	Alanine	0.219817	0.600928
Glucose-6-phosphate	Alanine	0.455311	0.256941
Inositol-1-phosphate, myo	Alanine	0.116118	0.784228
Tryptophan	Alanine	0.854104	0.00693901
Sucrose	Alanine	-0.22508	0.592012
Maltose	Alanine	0.13224	0.754926
Isomaltose	Alanine	0.748769	0.0325482
Galactinol	Alanine	-0.510053	0.196571
Quinic acid, 3-caffeoyl	Alanine	-0.545598	0.161889
Raffinose	Alanine	-0.544629	0.162787
Maltotriose	Alanine	0.443899	0.270562
Fructose	Alanine	-0.181904	0.666379
Glucose	Alanine	0.10347	0.807373
Citric acid	Alanine	-0.273101	0.512828
Yield	Pyruvic acid	0.165717	0.694923
Alanine	Pyruvic acid	0.0135156	0.974661
Pyruvic acid	Pyruvic acid	1	NA
Valine	Pyruvic acid	-0.108047	0.798983
Isoleucine	Pyruvic acid	-0.213054	0.612448
Glycine	Pyruvic acid	-0.243165	0.561719
Phosphoric acid	Pyruvic acid	-0.00725248	0.986402
Proline	Pyruvic acid	0.127451	0.763605
Glyceric acid	Pyruvic acid	-0.127308	0.763864
Serine	Pyruvic acid	0.236912	0.572132
Threonine	Pyruvic acid	-0.799567	0.0172255
Fumaric acid	Pyruvic acid	0.587738	0.125474
Alanine, beta	Pyruvic acid	0.506041	0.200711
Homoserine	Pyruvic acid	-0.17036	0.686701
Erythritol	Pyruvic acid	-0.240798	0.565653
Serine, O-acetyl	Pyruvic acid	-0.737196	0.0369031
Malic acid	Pyruvic acid	0.209906	0.617834
Butyric acid, 4-amino	Pyruvic acid	0.469968	0.239964
Aspartic acid	Pyruvic acid	-0.133486	0.752671
Methionine	Pyruvic acid	0.237452	0.57123
Asparagine	Pyruvic acid	-0.83005	0.0107607
Ornithine	Pyruvic acid	-0.798112	0.0175826
Glutamine	Pyruvic acid	-0.715886	0.045812
Xylose	Pyruvic acid	0.145838	0.730406
Glutamic acid	Pyruvic acid	-0.0921943	0.828113
Rhamnose	Pyruvic acid	0.107261	0.800424
Putrescine	Pyruvic acid	0.0859061	0.839717
Fucose	Pyruvic acid	-0.139577	0.741673
Phenylalanine	Pyruvic acid	-0.379008	0.354482
Lysine	Pyruvic acid	-0.868372	0.00515336
Galactonic acid	Pyruvic acid	-0.428088	0.290008
Galacturonic acid	Pyruvic acid	-0.110951	0.793668
Inositol, myo	Pyruvic acid	0.718823	0.0445141
Tyrosine	Pyruvic acid	0.375486	0.35934
Fructose-6-phosphate	Pyruvic acid	-0.0898679	0.832403
Glucose-6-phosphate	Pyruvic acid	-0.14241	0.73657
Inositol-1-phosphate, myo	Pyruvic acid	-0.879169	0.00402036
Tryptophan	Pyruvic acid	-0.0809365	0.848906
Sucrose	Pyruvic acid	0.36541	0.373403
Maltose	Pyruvic acid	-0.245947	0.557108
Isomaltose	Pyruvic acid	-0.269754	0.518213
Galactinol	Pyruvic acid	-0.388419	0.34165
Quinic acid, 3-caffeoyl	Pyruvic acid	-0.338514	0.412107
Raffinose	Pyruvic acid	0.448472	0.265062
Maltotriose	Pyruvic acid	-0.288876	0.487737
Fructose	Pyruvic acid	-0.117633	0.781465
Glucose	Pyruvic acid	-0.320426	0.439058
Citric acid	Pyruvic acid	-0.735694	0.0374932
Yield	Valine	-0.341436	0.407823
Alanine	Valine	0.489162	0.218627
Pyruvic acid	Valine	-0.108047	0.798983
Valine	Valine	1	NA
Isoleucine	Valine	0.291036	0.484339
Glycine	Valine	0.769258	0.025643
Phosphoric acid	Valine	0.120217	0.776756
Proline	Valine	0.221508	0.598058
Glyceric acid	Valine	-0.0941993	0.824418
Serine	Valine	0.841093	0.00887395
Threonine	Valine	0.339855	0.410139
Fumaric acid	Valine	-0.0428796	0.919699
Alanine, beta	Valine	0.368583	0.368948
Homoserine	Valine	0.516831	0.189679
Erythritol	Valine	-0.388227	0.341909
Serine, O-acetyl	Valine	-0.015232	0.971444
Malic acid	Valine	0.449175	0.264221
Butyric acid, 4-amino	Valine	0.535353	0.171515
Aspartic acid	Valine	0.0139032	0.973935
Methionine	Valine	0.548931	0.158822
Asparagine	Valine	0.145109	0.731715
Ornithine	Valine	0.458277	0.253458
Glutamine	Valine	0.337036	0.414283
Xylose	Valine	-0.771062	0.0250832
Glutamic acid	Valine	0.68199	0.0624444
Rhamnose	Valine	-0.477695	0.231252
Putrescine	Valine	-0.00712891	0.986634
Fucose	Valine	-0.652072	0.0797308
Phenylalanine	Valine	0.590926	0.122927
Lysine	Valine	0.213494	0.611695
Galactonic acid	Valine	-0.488845	0.218971
Galacturonic acid	Valine	-0.550082	0.157771
Inositol, myo	Valine	0.0875487	0.836683
Tyrosine	Valine	0.498519	0.208597
Fructose-6-phosphate	Valine	0.0402963	0.924526
Glucose-6-phosphate	Valine	0.232169	0.580074
Inositol-1-phosphate, myo	Valine	-0.186591	0.658178
Tryptophan	Valine	0.443062	0.271575
Sucrose	Valine	0.0595069	0.888688
Maltose	Valine	-0.426534	0.291954
Isomaltose	Valine	0.368305	0.369337
Galactinol	Valine	-0.215312	0.608594
Quinic acid, 3-caffeoyl	Valine	-0.671007	0.0685022
Raffinose	Valine	0.0654865	0.877563
Maltotriose	Valine	0.409439	0.313785
Fructose	Valine	0.31487	0.447479
Glucose	Valine	0.453036	0.259628
Citric acid	Valine	-0.054539	0.897942
Yield	Isoleucine	0.237943	0.570411
Alanine	Isoleucine	0.211881	0.614453
Pyruvic acid	Isoleucine	-0.213054	0.612448
Valine	Isoleucine	0.291036	0.484339
Isoleucine	Isoleucine	1	NA
Glycine	Isoleucine	0.268722	0.519878
Phosphoric acid	Isoleucine	0.899803	0.00232962
Proline	Isoleucine	0.690748	0.0578508
Glyceric acid	Isoleucine	0.255545	0.541304
Serine	Isoleucine	0.456721	0.255283
Threonine	Isoleucine	0.484553	0.223657
Fumaric acid	Isoleucine	-0.280092	0.501648
Alanine, beta	Isoleucine	0.174454	0.679474
Homoserine	Isoleucine	0.832946	0.0102436
Erythritol	Isoleucine	-0.0146996	0.972442
Serine, O-acetyl	Isoleucine	0.436028	0.28016
Malic acid	Isoleucine	0.134726	0.75043
Butyric acid, 4-amino	Isoleucine	0.0449187	0.915891
Aspartic acid	Isoleucine	0.693524	0.0564385
Methionine	Isoleucine	0.716758	0.0454241
Asparagine	Isoleucine	0.133999	0.751744
Ornithine	Isoleucine	0.0425025	0.920404
Glutamine	Isoleucine	0.157959	0.708717
Xylose	Isoleucine	-0.0304447	0.942951
Glutamic acid	Isoleucine	0.088007	0.835837
Rhamnose	Isoleucine	0.431982	0.285157
Putrescine	Isoleucine	0.0979947	0.817433
Fucose	Isoleucine	-0.13608	0.747983
Phenylalanine	Isoleucine	0.0990367	0.815517
Lysine	Isoleucine	0.0383765	0.928115
Galactonic acid	Isoleucine	0.311179	0.453111
Galacturonic acid	Isoleucine	-0.0181958	0.96589
Inositol, myo	Isoleucine	0.254079	0.543708
Tyrosine	Isoleucine	0.281782	0.49896
Fructose-6-phosphate	Isoleucine	0.0938484	0.825065
Glucose-6-phosphate	Isoleucine	0.229126	0.585189
Inositol-1-phosphate, myo	Isoleucine	0.0170401	0.968056
Tryptophan	Isoleucine	0.0170877	0.967967
Sucrose	Isoleucine	0.0580977	0.891312
Maltose	Isoleucine	-0.182254	0.665766
Isomaltose	Isoleucine	-0.0873203	0.837105
Galactinol	Isoleucine	-0.142858	0.735763
Quinic acid, 3-caffeoyl	Isoleucine	-0.0329145	0.93833
Raffinose	Isoleucine	-0.301297	0.468327
Maltotriose	Isoleucine	0.395163	0.332589
Fructose	Isoleucine	0.462806	0.248187
Glucose	Isoleucine	0.44462	0.26969
Citric acid	Isoleucine	0.515503	0.19102
Yield	Glycine	-0.114777	0.786675
Alanine	Glycine	0.839824	0.00907907
Pyruvic acid	Glycine	-0.243165	0.561719
Valine	Glycine	0.769258	0.025643
Isoleucine	Glycine	0.268722	0.519878
Glycine	Glycine	1	NA
Phosphoric acid	Glycine	0.049759	0.906856
Proline	Glycine	0.231575	0.58107
Glyceric acid	Glycine	0.0941791	0.824456
Serine	Glycine	0.620693	0.100563
Threonine	Glycine	0.609163	0.108924
Fumaric acid	Glycine	-0.352393	0.391926
Alanine, beta	Glycine	0.319449	0.440535
Homoserine	Glycine	0.426972	0.291405
Erythritol	Glycine	-0.156902	0.710601
Serine, O-acetyl	Glycine	0.265293	0.525422
Malic acid	Glycine	0.0115035	0.978433
Butyric acid, 4-amino	Glycine	0.450119	0.263095
Aspartic acid	Glycine	0.15814	0.708395
Methionine	Glycine	0.444277	0.270105
Asparagine	Glycine	0.368142	0.369565
Ornithine	Glycine	0.651044	0.0803691
Glutamine	Glycine	0.50653	0.200204
Xylose	Glycine	-0.460752	0.250571
Glutamic acid	Glycine	0.799824	0.0171629
Rhamnose	Glycine	-0.138058	0.744411
Putrescine	Glycine	-0.0649284	0.878601
Fucose	Glycine	-0.179359	0.670846
Phenylalanine	Glycine	0.908383	0.00179285
Lysine	Glycine	0.437421	0.278449
Galactonic acid	Glycine	-0.261926	0.530889
Galacturonic acid	Glycine	-0.494493	0.212882
Inositol, myo	Glycine	0.0885217	0.834887
Tyrosine	Glycine	0.338602	0.411978
Fructose-6-phosphate	Glycine	0.208135	0.620872
Glucose-6-phosphate	Glycine	0.551245	0.156712
Inositol-1-phosphate, myo	Glycine	0.221614	0.597878
Tryptophan	Glycine	0.786241	0.0206708
Sucrose	Glycine	-0.137627	0.74519
Maltose	Glycine	-0.216639	0.606332
Isomaltose	Glycine	0.647432	0.0826352
Galactinol	Glycine	-0.246262	0.556587
Quinic acid, 3-caffeoyl	Glycine	-0.501168	0.205802
Raffinose	Glycine	-0.370396	0.366413
Maltotriose	Glycine	0.516652	0.18986
Fructose	Glycine	0.086243	0.839094
Glucose	Glycine	0.386329	0.344481
Citric acid	Glycine	0.0129509	0.97572
Yield	Phosphoric acid	0.311953	0.451928
Alanine	Phosphoric acid	-0.0133395	0.974991
Pyruvic acid	Phosphoric acid	-0.00725248	0.986402
Valine	Phosphoric acid	0.120217	0.776756
Isoleucine	Phosphoric acid	0.899803	0.00232962
Glycine	Phosphoric acid	0.049759	0.906856
Phosphoric acid	Phosphoric acid	1	NA
Proline	Phosphoric acid	0.82921	0.0109136
Glyceric acid	Phosphoric acid	0.197124	0.639855
Serine	Phosphoric acid	0.293203	0.48094
Threonine	Phosphoric acid	0.265701	0.524762
Fumaric acid	Phosphoric acid	-0.0432399	0.919026
Alanine, beta	Phosphoric acid	0.0611746	0.885584
Homoserine	Phosphoric acid	0.846975	0.00796164
Erythritol	Phosphoric acid	0.0396006	0.925827
Serine, O-acetyl	Phosphoric acid	0.163447	0.698951
Malic acid	Phosphoric acid	0.0685016	0.871961
Butyric acid, 4-amino	Phosphoric acid	-0.119215	0.778581
Aspartic acid	Phosphoric acid	0.594404	0.120183
Methionine	Phosphoric acid	0.513196	0.19336
Asparagine	Phosphoric acid	-0.174253	0.679829
Ornithine	Phosphoric acid	-0.259204	0.535322
Glutamine	Phosphoric acid	0.135206	0.749562
Xylose	Phosphoric acid	0.0862437	0.839093
Glutamic acid	Phosphoric acid	-0.128092	0.762442
Rhamnose	Phosphoric acid	0.455496	0.256723
Putrescine	Phosphoric acid	0.0689883	0.871057
Fucose	Phosphoric acid	-0.054946	0.897183
Phenylalanine	Phosphoric acid	-0.0135809	0.974539
Lysine	Phosphoric acid	-0.070027	0.869128
Galactonic acid	Phosphoric acid	0.499444	0.207618
Galacturonic acid	Phosphoric acid	0.121949	0.773603
Inositol, myo	Phosphoric acid	0.417468	0.303437
Tyrosine	Phosphoric acid	0.0333203	0.937571
Fructose-6-phosphate	Phosphoric acid	0.296734	0.475421
Glucose-6-phosphate	Phosphoric acid	0.318742	0.441603
Inositol-1-phosphate, myo	Phosphoric acid	-0.165076	0.696059
Tryptophan	Phosphoric acid	-0.110469	0.79455
Sucrose	Phosphoric acid	0.267129	0.522451
Maltose	Phosphoric acid	-0.308537	0.457159
Isomaltose	Phosphoric acid	-0.233478	0.577877
Galactinol	Phosphoric acid	0.0307382	0.942402
Quinic acid, 3-caffeoyl	Phosphoric acid	0.136217	0.747736
Raffinose	Phosphoric acid	-0.236684	0.572513
Maltotriose	Phosphoric acid	0.459366	0.252186
Fructose	Phosphoric acid	0.62639	0.0965732
Glucose	Phosphoric acid	0.515829	0.19069
Citric acid	Phosphoric acid	0.558114	0.150539
Yield	Proline	0.455011	0.257294
Alanine	Proline	0.257037	0.538863
Pyruvic acid	Proline	0.127451	0.763605
Valine	Proline	0.221508	0.598058
Isoleucine	Proline	0.690748	0.0578508
Glycine	Proline	0.231575	0.58107
Phosphoric acid	Proline	0.82921	0.0109136
Proline	Proline	1	NA
Glyceric acid	Proline	0.537231	0.169728
Serine	Proline	0.430942	0.286448
Threonine	Proline	0.315052	0.447203
Fumaric acid	Proline	0.00662101	0.987586
Alanine, beta	Proline	0.159777	0.705478
Homoserine	Proline	0.794784	0.0184171
Erythritol	Proline	-0.360971	0.379675
Serine, O-acetyl	Proline	-0.195519	0.642638
Malic acid	Proline	0.161802	0.701875
Butyric acid, 4-amino	Proline	0.00186563	0.996502
Aspartic acid	Proline	0.546166	0.161365
Methionine	Proline	0.469636	0.240343
Asparagine	Proline	-0.0869617	0.837767
Ornithine	Proline	-0.188686	0.654521
Glutamine	Proline	0.313427	0.449677
Xylose	Proline	-0.19463	0.64418
Glutamic acid	Proline	0.279683	0.502299
Rhamnose	Proline	0.267157	0.522406
Putrescine	Proline	-0.410402	0.312536
Fucose	Proline	-0.279001	0.503387
Phenylalanine	Proline	0.251067	0.548658
Lysine	Proline	-0.142537	0.73634
Galactonic acid	Proline	0.33608	0.415692
Galacturonic acid	Proline	-0.326916	0.429306
Inositol, myo	Proline	0.375602	0.359179
Tyrosine	Proline	0.0898465	0.832442
Fructose-6-phosphate	Proline	0.412666	0.309606
Glucose-6-phosphate	Proline	0.348854	0.39703
Inositol-1-phosphate, myo	Proline	-0.197734	0.638799
Tryptophan	Proline	0.0849825	0.841423
Sucrose	Proline	-0.00960784	0.981986
Maltose	Proline	-0.0668798	0.874974
Isomaltose	Proline	0.223247	0.595112
Galactinol	Proline	-0.259913	0.534166
Quinic acid, 3-caffeoyl	Proline	-0.188767	0.65438
Raffinose	Proline	-0.405812	0.318513
Maltotriose	Proline	0.648433	0.0820036
Fructose	Proline	0.37908	0.354382
Glucose	Proline	0.354232	0.389285
Citric acid	Proline	0.388523	0.34151
Yield	Glyceric acid	0.349763	0.395716
Alanine	Glyceric acid	0.280011	0.501778
Pyruvic acid	Glyceric acid	-0.127308	0.763864
Valine	Glyceric acid	-0.0941993	0.824418
Isoleucine	Glyceric acid	0.255545	0.541304
Glycine	Glyceric acid	0.0941791	0.824456
Phosphoric acid	Glyceric acid	0.197124	0.639855
Proline	Glyceric acid	0.537231	0.169728
Glyceric acid	Glyceric acid	1	NA
Serine	Glyceric acid	0.18306	0.664354
Threonine	Glyceric acid	0.48165	0.226857
Fumaric acid	Glyceric acid	-0.0888216	0.834333
Alanine, beta	Glyceric acid	0.212915	0.612685
Homoserine	Glyceric acid	0.256806	0.53924
Erythritol	Glyceric acid	-0.529002	0.177633
Serine, O-acetyl	Glyceric acid	-0.0828281	0.845406
Malic acid	Glyceric acid	0.294672	0.47864
Butyric acid, 4-amino	Glyceric acid	0.0575698	0.892295
Aspartic acid	Glyceric acid	0.304691	0.463077
Methionine	Glyceric acid	0.213514	0.611662
Asparagine	Glyceric acid	0.521369	0.185139
Ornithine	Glyceric acid	0.200388	0.63421
Glutamine	Glyceric acid	0.247853	0.553958
Xylose	Glyceric acid	-0.161035	0.703239
Glutamic acid	Glyceric acid	0.512036	0.194541
Rhamnose	Glyceric acid	0.262664	0.529688
Putrescine	Glyceric acid	-0.789819	0.0197072
Fucose	Glyceric acid	-0.286914	0.490831
Phenylalanine	Glyceric acid	0.180701	0.668489
Lysine	Glyceric acid	-0.138466	0.743676
Galactonic acid	Glyceric acid	0.0755336	0.858912
Galacturonic acid	Glyceric acid	-0.647717	0.0824552
Inositol, myo	Glyceric acid	-0.336609	0.414912
Tyrosine	Glyceric acid	0.19733	0.639499
Fructose-6-phosphate	Glyceric acid	-0.133705	0.752274
Glucose-6-phosphate	Glyceric acid	-0.243758	0.560736
Inositol-1-phosphate, myo	Glyceric acid	0.26468	0.526416
Tryptophan	Glyceric acid	-0.111168	0.793271
Sucrose	Glyceric acid	-0.822157	0.0122531
Maltose	Glyceric acid	0.691569	0.057431
Isomaltose	Glyceric acid	0.534548	0.172284
Galactinol	Glyceric acid	-0.640426	0.0871368
Quinic acid, 3-caffeoyl	Glyceric acid	-0.341291	0.408035
Raffinose	Glyceric acid	-0.432551	0.284451
Maltotriose	Glyceric acid	0.176254	0.676304
Fructose	Glyceric acid	-0.491813	0.21576
Glucose	Glyceric acid	-0.413826	0.308111
Citric acid	Glyceric acid	0.217596	0.604703
Yield	Serine	-0.147753	0.726969
Alanine	Serine	0.543022	0.164281
Pyruvic acid	Serine	0.236912	0.572132
Valine	Serine	0.841093	0.00887395
Isoleucine	Serine	0.456721	0.255283
Glycine	Serine	0.620693	0.100563
Phosphoric acid	Serine	0.293203	0.48094
Proline	Serine	0.430942	0.286448
Glyceric acid	Serine	0.18306	0.664354
Serine	Serine	1	NA
Threonine	Serine	0.18196	0.666281
Fumaric acid	Serine	0.124182	0.769542
Alanine, beta	Serine	0.71575	0.0458722
Homoserine	Serine	0.568669	0.141318
Erythritol	Serine	-0.558677	0.150038
Serine, O-acetyl	Serine	-0.164572	0.696953
Malic acid	Serine	0.652335	0.0795679
Butyric acid, 4-amino	Serine	0.775649	0.0236939
Aspartic acid	Serine	0.16979	0.68771
Methionine	Serine	0.858522	0.00634968
Asparagine	Serine	-0.00253058	0.995255
Ornithine	Serine	0.155174	0.713686
Glutamine	Serine	-0.0313101	0.941332
Xylose	Serine	-0.609224	0.108879
Glutamic acid	Serine	0.698861	0.0537809
Rhamnose	Serine	-0.150569	0.721921
Putrescine	Serine	-0.083232	0.844659
Fucose	Serine	-0.735403	0.0376078
Phenylalanine	Serine	0.340457	0.409256
Lysine	Serine	-0.264424	0.526831
Galactonic acid	Serine	-0.615184	0.10451
Galacturonic acid	Serine	-0.702596	0.0519665
Inositol, myo	Serine	0.287559	0.489813
Tyrosine	Serine	0.824902	0.0117202
Fructose-6-phosphate	Serine	-0.196724	0.640548
Glucose-6-phosphate	Serine	-0.0119021	0.977686
Inositol-1-phosphate, myo	Serine	-0.444624	0.269686
Tryptophan	Serine	0.258473	0.536516
Sucrose	Serine	-0.0690015	0.871032
Maltose	Serine	-0.286981	0.490724
Isomaltose	Serine	0.266622	0.52327
Galactinol	Serine	-0.634544	0.0910229
Quinic acid, 3-caffeoyl	Serine	-0.863071	0.00577733
Raffinose	Serine	0.147939	0.726636
Maltotriose	Serine	0.207897	0.621279
Fructose	Serine	0.081647	0.847591
Glucose	Serine	0.12422	0.769473
Citric acid	Serine	-0.251065	0.548661
Yield	Threonine	-0.0674454	0.873923
Alanine	Threonine	0.39416	0.333929
Pyruvic acid	Threonine	-0.799567	0.0172255
Valine	Threonine	0.339855	0.410139
Isoleucine	Threonine	0.484553	0.223657
Glycine	Threonine	0.609163	0.108924
Phosphoric acid	Threonine	0.265701	0.524762
Proline	Threonine	0.315052	0.447203
Glyceric acid	Threonine	0.48165	0.226857
Serine	Threonine	0.18196	0.666281
Threonine	Threonine	1	NA
Fumaric acid	Threonine	-0.497075	0.210128
Alanine, beta	Threonine	-0.0652046	0.878087
Homoserine	Threonine	0.540097	0.16702
Erythritol	Threonine	0.0281475	0.947251
Serine, O-acetyl	Threonine	0.639691	0.0876171
Malic acid	Threonine	-0.0153076	0.971303
Butyric acid, 4-amino	Threonine	-0.0916298	0.829153
Aspartic acid	Threonine	0.277269	0.506151
Methionine	Threonine	0.165596	0.695137
Asparagine	Threonine	0.829881	0.0107914
Ornithine	Threonine	0.827618	0.0112075
Glutamine	Threonine	0.756168	0.0299374
Xylose	Threonine	-0.222791	0.595884
Glutamic acid	Threonine	0.506651	0.200079
Rhamnose	Threonine	0.139209	0.742335
Putrescine	Threonine	-0.263142	0.528911
Fucose	Threonine	-0.00948739	0.982212
Phenylalanine	Threonine	0.69281	0.0567998
Lysine	Threonine	0.70299	0.0517774
Galactonic acid	Threonine	0.303483	0.464943
Galacturonic acid	Threonine	-0.289168	0.487276
Inositol, myo	Threonine	-0.49112	0.216507
Tyrosine	Threonine	-0.0506277	0.905235
Fructose-6-phosphate	Threonine	0.0973244	0.818666
Glucose-6-phosphate	Threonine	0.291368	0.483817
Inositol-1-phosphate, myo	Threonine	0.756768	0.0297317
Tryptophan	Threonine	0.27682	0.506869
Sucrose	Threonine	-0.535689	0.171195
Maltose	Threonine	0.198445	0.637568
Isomaltose	Threonine	0.521883	0.184628
Galactinol	Threonine	-0.0418089	0.9217
Quinic acid, 3-caffeoyl	Threonine	-0.0397714	0.925507
Raffinose	Threonine	-0.58166	0.13041
Maltotriose	Threonine	0.474681	0.234631
Fructose	Threonine	0.0313879	0.941186
Glucose	Threonine	0.289547	0.48668
Citric acid	Threonine	0.684197	0.0612672
Yield	Fumaric acid	-0.534458	0.17237
Alanine	Fumaric acid	-0.502947	0.203935
Pyruvic acid	Fumaric acid	0.587738	0.125474
Valine	Fumaric acid	-0.0428796	0.919699
Isoleucine	Fumaric acid	-0.280092	0.501648
Glycine	Fumaric acid	-0.352393	0.391926
Phosphoric acid	Fumaric acid	-0.0432399	0.919026
Proline	Fumaric acid	0.00662101	0.987586
Glyceric acid	Fumaric acid	-0.0888216	0.834333
Serine	Fumaric acid	0.124182	0.769542
Threonine	Fumaric acid	-0.497075	0.210128
Fumaric acid	Fumaric acid	1	NA
Alanine, beta	Fumaric acid	0.507912	0.198775
Homoserine	Fumaric acid	0.0575931	0.892251
Erythritol	Fumaric acid	0.0307159	0.942444
Serine, O-acetyl	Fumaric acid	-0.566009	0.143611
Malic acid	Fumaric acid	0.608629	0.10932
Butyric acid, 4-amino	Fumaric acid	0.416729	0.304383
Aspartic acid	Fumaric acid	-0.712303	0.0474251
Methionine	Fumaric acid	-0.0606377	0.886583
Asparagine	Fumaric acid	-0.56622	0.143429
Ornithine	Fumaric acid	-0.429411	0.288355
Glutamine	Fumaric acid	-0.492842	0.214652
Xylose	Fumaric acid	0.164111	0.697772
Glutamic acid	Fumaric acid	-0.182256	0.665763
Rhamnose	Fumaric acid	0.1142	0.78773
Putrescine	Fumaric acid	0.174679	0.679079
Fucose	Fumaric acid	-0.215754	0.607839
Phenylalanine	Fumaric acid	-0.322501	0.435931
Lysine	Fumaric acid	-0.538488	0.168537
Galactonic acid	Fumaric acid	-0.320146	0.439482
Galacturonic acid	Fumaric acid	-0.104277	0.805894
Inositol, myo	Fumaric acid	0.105414	0.803808
Tyrosine	Fumaric acid	0.153401	0.716854
Fructose-6-phosphate	Fumaric acid	-0.423132	0.296238
Glucose-6-phosphate	Fumaric acid	-0.424711	0.294246
Inositol-1-phosphate, myo	Fumaric acid	-0.599895	0.115921
Tryptophan	Fumaric acid	-0.601651	0.114576
Sucrose	Fumaric acid	0.118639	0.779631
Maltose	Fumaric acid	-0.411036	0.311714
Isomaltose	Fumaric acid	-0.496122	0.211143
Galactinol	Fumaric acid	-0.143004	0.7355
Quinic acid, 3-caffeoyl	Fumaric acid	-0.217631	0.604644
Raffinose	Fumaric acid	0.816369	0.0134266
Maltotriose	Fumaric acid	-0.496875	0.210341
Fructose	Fumaric acid	-0.0933521	0.825979
Glucose	Fumaric acid	-0.342079	0.406882
Citric acid	Fumaric acid	-0.258021	0.537254
Yield	Alanine, beta	-0.344692	0.40307
Alanine	Alanine, beta	0.331979	0.421761
Pyruvic acid	Alanine, beta	0.506041	0.200711
Valine	Alanine, beta	0.368583	0.368948
Isoleucine	Alanine, beta	0.174454	0.679474
Glycine	Alanine, beta	0.319449	0.440535
Phosphoric acid	Alanine, beta	0.0611746	0.885584
Proline	Alanine, beta	0.159777	0.705478
Glyceric acid	Alanine, beta	0.212915	0.612685
Serine	Alanine, beta	0.71575	0.0458722
Threonine	Alanine, beta	-0.0652046	0.878087
Fumaric acid	Alanine, beta	0.507912	0.198775
Alanine, beta	Alanine, beta	1	NA
Homoserine	Alanine, beta	0.275539	0.508918
Erythritol	Alanine, beta	-0.21558	0.608137
Serine, O-acetyl	Alanine, beta	-0.164868	0.696429
Malic acid	Alanine, beta	0.672347	0.0677451
Butyric acid, 4-amino	Alanine, beta	0.95329	0.000245933
Aspartic acid	Alanine, beta	-0.210735	0.616415
Methionine	Alanine, beta	0.687533	0.059513
Asparagine	Alanine, beta	-0.161608	0.70222
Ornithine	Alanine, beta	-0.0406876	0.923795
Glutamine	Alanine, beta	-0.498817	0.20828
Xylose	Alanine, beta	-0.0203147	0.96192
Glutamic acid	Alanine, beta	0.451308	0.261679
Rhamnose	Alanine, beta	0.326396	0.430084
Putrescine	Alanine, beta	0.142531	0.736352
Fucose	Alanine, beta	-0.357392	0.384766
Phenylalanine	Alanine, beta	0.0746542	0.860543
Lysine	Alanine, beta	-0.556264	0.152188
Galactonic acid	Alanine, beta	-0.688979	0.0587619
Galacturonic acid	Alanine, beta	-0.54807	0.159611
Inositol, myo	Alanine, beta	0.246761	0.555761
Tyrosine	Alanine, beta	0.847028	0.00795375
Fructose-6-phosphate	Alanine, beta	-0.614583	0.104946
Glucose-6-phosphate	Alanine, beta	-0.311241	0.453016
Inositol-1-phosphate, myo	Alanine, beta	-0.456942	0.255024
Tryptophan	Alanine, beta	-0.0661009	0.876421
Sucrose	Alanine, beta	-0.21301	0.612523
Maltose	Alanine, beta	-0.23699	0.572001
Isomaltose	Alanine, beta	-0.0505823	0.90532
Galactinol	Alanine, beta	-0.77131	0.0250067
Quinic acid, 3-caffeoyl	Alanine, beta	-0.742583	0.0348343
Raffinose	Alanine, beta	0.468418	0.241732
Maltotriose	Alanine, beta	-0.383428	0.348427
Fructose	Alanine, beta	-0.371074	0.365467
Glucose	Alanine, beta	-0.414265	0.307546
Citric acid	Alanine, beta	-0.468532	0.241602
Yield	Homoserine	-0.0641345	0.880077
Alanine	Homoserine	0.160598	0.704016
Pyruvic acid	Homoserine	-0.17036	0.686701
Valine	Homoserine	0.516831	0.189679
Isoleucine	Homoserine	0.832946	0.0102436
Glycine	Homoserine	0.426972	0.291405
Phosphoric acid	Homoserine	0.846975	0.00796164
Proline	Homoserine	0.794784	0.0184171
Glyceric acid	Homoserine	0.256806	0.53924
Serine	Homoserine	0.568669	0.141318
Threonine	Homoserine	0.540097	0.16702
Fumaric acid	Homoserine	0.0575931	0.892251
Alanine, beta	Homoserine	0.275539	0.508918
Homoserine	Homoserine	1	NA
Erythritol	Homoserine	-0.0485081	0.90919
Serine, O-acetyl	Homoserine	0.193146	0.646757
Malic acid	Homoserine	0.331732	0.422128
Butyric acid, 4-amino	Homoserine	0.16208	0.701379
Aspartic acid	Homoserine	0.320815	0.438471
Methionine	Homoserine	0.569188	0.140872
Asparagine	Homoserine	0.0590779	0.889486
Ornithine	Homoserine	0.150826	0.721461
Glutamine	Homoserine	0.367115	0.371005
Xylose	Homoserine	-0.201984	0.631455
Glutamic acid	Homoserine	0.262266	0.530336
Rhamnose	Homoserine	0.273058	0.512896
Putrescine	Homoserine	0.00738494	0.986154
Fucose	Homoserine	-0.279838	0.502053
Phenylalanine	Homoserine	0.377041	0.357191
Lysine	Homoserine	0.149362	0.724083
Galactonic acid	Homoserine	0.247375	0.554747
Galacturonic acid	Homoserine	-0.212348	0.613654
Inositol, myo	Homoserine	0.188863	0.654213
Tyrosine	Homoserine	0.179683	0.670276
Fructose-6-phosphate	Homoserine	0.172168	0.683507
Glucose-6-phosphate	Homoserine	0.33265	0.420766
Inositol-1-phosphate, myo	Homoserine	-0.0546079	0.897814
Tryptophan	Homoserine	0.0176142	0.96698
Sucrose	Homoserine	0.0596591	0.888404
Maltose	Homoserine	-0.422663	0.296832
Isomaltose	Homoserine	0.0104426	0.980422
Galactinol	Homoserine	-0.081153	0.848505
Quinic acid, 3-caffeoyl	Homoserine	-0.174963	0.678577
Raffinose	Homoserine	-0.148719	0.725235
Maltotriose	Homoserine	0.516206	0.19031
Fructose	Homoserine	0.549476	0.158324
Glucose	Homoserine	0.546671	0.160898
Citric acid	Homoserine	0.577278	0.134035
Yield	Erythritol	-0.339307	0.410943
Alanine	Erythritol	-0.361957	0.378277
Pyruvic acid	Erythritol	-0.240798	0.565653
Valine	Erythritol	-0.388227	0.341909
Isoleucine	Erythritol	-0.0146996	0.972442
Glycine	Erythritol	-0.156902	0.710601
Phosphoric acid	Erythritol	0.0396006	0.925827
Proline	Erythritol	-0.360971	0.379675
Glyceric acid	Erythritol	-0.529002	0.177633
Serine	Erythritol	-0.558677	0.150038
Threonine	Erythritol	0.0281475	0.947251
Fumaric acid	Erythritol	0.0307159	0.942444
Alanine, beta	Erythritol	-0.21558	0.608137
Homoserine	Erythritol	-0.0485081	0.90919
Erythritol	Erythritol	1	NA
Serine, O-acetyl	Erythritol	0.592655	0.121559
Malic acid	Erythritol	-0.481742	0.226754
Butyric acid, 4-amino	Erythritol	-0.277427	0.505898
Aspartic acid	Erythritol	-0.267824	0.521326
Methionine	Erythritol	-0.364999	0.373981
Asparagine	Erythritol	-0.131268	0.756685
Ornithine	Erythritol	0.0278528	0.947803
Glutamine	Erythritol	-0.0816834	0.847523
Xylose	Erythritol	0.777834	0.0230491
Glutamic acid	Erythritol	-0.633815	0.0915113
Rhamnose	Erythritol	0.505223	0.201561
Putrescine	Erythritol	0.766951	0.0263703
Fucose	Erythritol	0.840829	0.00891642
Phenylalanine	Erythritol	-0.0644003	0.879583
Lysine	Erythritol	0.383326	0.348568
Galactonic acid	Erythritol	0.469966	0.239967
Galacturonic acid	Erythritol	0.813703	0.0139899
Inositol, myo	Erythritol	0.002471	0.995367
Tyrosine	Erythritol	-0.479389	0.229364
Fructose-6-phosphate	Erythritol	0.00480042	0.990999
Glucose-6-phosphate	Erythritol	0.27225	0.514194
Inositol-1-phosphate, myo	Erythritol	0.347094	0.399579
Tryptophan	Erythritol	-0.12482	0.768381
Sucrose	Erythritol	0.36908	0.368252
Maltose	Erythritol	-0.433226	0.283616
Isomaltose	Erythritol	-0.577505	0.133846
Galactinol	Erythritol	0.649188	0.081529
Quinic acid, 3-caffeoyl	Erythritol	0.742345	0.0349244
Raffinose	Erythritol	0.132364	0.754701
Maltotriose	Erythritol	-0.273124	0.51279
Fructose	Erythritol	0.237173	0.571696
Glucose	Erythritol	0.208943	0.619485
Citric acid	Erythritol	0.337408	0.413735
Yield	Serine, O-acetyl	-0.159047	0.706779
Alanine	Serine, O-acetyl	0.112692	0.790485
Pyruvic acid	Serine, O-acetyl	-0.737196	0.0369031
Valine	Serine, O-acetyl	-0.015232	0.971444
Isoleucine	Serine, O-acetyl	0.436028	0.28016
Glycine	Serine, O-acetyl	0.265293	0.525422
Phosphoric acid	Serine, O-acetyl	0.163447	0.698951
Proline	Serine, O-acetyl	-0.195519	0.642638
Glyceric acid	Serine, O-acetyl	-0.0828281	0.845406
Serine	Serine, O-acetyl	-0.164572	0.696953
Threonine	Serine, O-acetyl	0.639691	0.0876171
Fumaric acid	Serine, O-acetyl	-0.566009	0.143611
Alanine, beta	Serine, O-acetyl	-0.164868	0.696429
Homoserine	Serine, O-acetyl	0.193146	0.646757
Erythritol	Serine, O-acetyl	0.592655	0.121559
Serine, O-acetyl	Serine, O-acetyl	1	NA
Malic acid	Serine, O-acetyl	-0.321161	0.437949
Butyric acid, 4-amino	Serine, O-acetyl	-0.182723	0.664944
Aspartic acid	Serine, O-acetyl	0.252206	0.546784
Methionine	Serine, O-acetyl	0.0999214	0.813891
Asparagine	Serine, O-acetyl	0.574246	0.136575
Ornithine	Serine, O-acetyl	0.578674	0.132874
Glutamine	Serine, O-acetyl	0.251802	0.547449
Xylose	Serine, O-acetyl	0.320871	0.438387
Glutamic acid	Serine, O-acetyl	-0.0997861	0.814139
Rhamnose	Serine, O-acetyl	0.39587	0.331646
Putrescine	Serine, O-acetyl	0.426896	0.291501
Fucose	Serine, O-acetyl	0.471361	0.238381
Phenylalanine	Serine, O-acetyl	0.215865	0.607651
Lysine	Serine, O-acetyl	0.617315	0.102973
Galactonic acid	Serine, O-acetyl	0.350022	0.395342
Galacturonic acid	Serine, O-acetyl	0.374158	0.361179
Inositol, myo	Serine, O-acetyl	-0.323166	0.43493
Tyrosine	Serine, O-acetyl	-0.0928187	0.826962
Fructose-6-phosphate	Serine, O-acetyl	-0.119339	0.778354
Glucose-6-phosphate	Serine, O-acetyl	0.189815	0.652553
Inositol-1-phosphate, myo	Serine, O-acetyl	0.723841	0.0423493
Tryptophan	Serine, O-acetyl	0.11958	0.777916
Sucrose	Serine, O-acetyl	-0.139396	0.741998
Maltose	Serine, O-acetyl	-0.000602675	0.99887
Isomaltose	Serine, O-acetyl	-0.081111	0.848583
Galactinol	Serine, O-acetyl	0.265382	0.525278
Quinic acid, 3-caffeoyl	Serine, O-acetyl	0.395314	0.332387
Raffinose	Serine, O-acetyl	-0.304803	0.462905
Maltotriose	Serine, O-acetyl	-0.0100702	0.98112
Fructose	Serine, O-acetyl	0.0853103	0.840818
Glucose	Serine, O-acetyl	0.236784	0.572345
Citric acid	Serine, O-acetyl	0.52704	0.179546
Yield	Malic acid	-0.501348	0.205612
Alanine	Malic acid	-0.140973	0.739157
Pyruvic acid	Malic acid	0.209906	0.617834
Valine	Malic acid	0.449175	0.264221
Isoleucine	Malic acid	0.134726	0.75043
Glycine	Malic acid	0.0115035	0.978433
Phosphoric acid	Malic acid	0.0685016	0.871961
Proline	Malic acid	0.161802	0.701875
Glyceric acid	Malic acid	0.294672	0.47864
Serine	Malic acid	0.652335	0.0795679
Threonine	Malic acid	-0.0153076	0.971303
Fumaric acid	Malic acid	0.608629	0.10932
Alanine, beta	Malic acid	0.672347	0.0677451
Homoserine	Malic acid	0.331732	0.422128
Erythritol	Malic acid	-0.481742	0.226754
Serine, O-acetyl	Malic acid	-0.321161	0.437949
Malic acid	Malic acid	1	NA
Butyric acid, 4-amino	Malic acid	0.640011	0.0874074
Aspartic acid	Malic acid	-0.326664	0.429683
Methionine	Malic acid	0.46222	0.248866
Asparagine	Malic acid	0.0215875	0.959536
Ornithine	Malic acid	0.0448135	0.916087
Glutamine	Malic acid	-0.264774	0.526263
Xylose	Malic acid	-0.415068	0.306513
Glutamic acid	Malic acid	0.356253	0.386391
Rhamnose	Malic acid	-0.117215	0.782226
Putrescine	Malic acid	-0.140151	0.740638
Fucose	Malic acid	-0.793563	0.0187292
Phenylalanine	Malic acid	-0.13799	0.744534
Lysine	Malic acid	-0.438123	0.277588
Galactonic acid	Malic acid	-0.606273	0.111079
Galacturonic acid	Malic acid	-0.626919	0.0962074
Inositol, myo	Malic acid	-0.206634	0.623449
Tyrosine	Malic acid	0.656295	0.0771397
Fructose-6-phosphate	Malic acid	-0.662734	0.0732852
Glucose-6-phosphate	Malic acid	-0.65417	0.0784372
Inositol-1-phosphate, myo	Malic acid	-0.428284	0.289763
Tryptophan	Malic acid	-0.491005	0.216632
Sucrose	Malic acid	-0.334898	0.417438
Maltose	Malic acid	-0.0912072	0.829933
Isomaltose	Malic acid	-0.0993765	0.814892
Galactinol	Malic acid	-0.576475	0.134705
Quinic acid, 3-caffeoyl	Malic acid	-0.704495	0.0510584
Raffinose	Malic acid	0.611035	0.107541
Maltotriose	Malic acid	-0.319458	0.440521
Fructose	Malic acid	-0.209849	0.617932
Glucose	Malic acid	-0.342298	0.406562
Citric acid	Malic acid	-0.15975	0.705527
Yield	Butyric acid, 4-amino	-0.409106	0.314218
Alanine	Butyric acid, 4-amino	0.434629	0.281883
Pyruvic acid	Butyric acid, 4-amino	0.469968	0.239964
Valine	Butyric acid, 4-amino	0.535353	0.171515
Isoleucine	Butyric acid, 4-amino	0.0449187	0.915891
Glycine	Butyric acid, 4-amino	0.450119	0.263095
Phosphoric acid	Butyric acid, 4-amino	-0.119215	0.778581
Proline	Butyric acid, 4-amino	0.00186563	0.996502
Glyceric acid	Butyric acid, 4-amino	0.0575698	0.892295
Serine	Butyric acid, 4-amino	0.775649	0.0236939
Threonine	Butyric acid, 4-amino	-0.0916298	0.829153
Fumaric acid	Butyric acid, 4-amino	0.416729	0.304383
Alanine, beta	Butyric acid, 4-amino	0.95329	0.000245933
Homoserine	Butyric acid, 4-amino	0.16208	0.701379
Erythritol	Butyric acid, 4-amino	-0.277427	0.505898
Serine, O-acetyl	Butyric acid, 4-amino	-0.182723	0.664944
Malic acid	Butyric acid, 4-amino	0.640011	0.0874074
Butyric acid, 4-amino	Butyric acid, 4-amino	1	NA
Aspartic acid	Butyric acid, 4-amino	-0.262945	0.529232
Methionine	Butyric acid, 4-amino	0.661534	0.0739947
Asparagine	Butyric acid, 4-amino	-0.131798	0.755726
Ornithine	Butyric acid, 4-amino	0.0727692	0.864039
Glutamine	Butyric acid, 4-amino	-0.439828	0.275505
Xylose	Butyric acid, 4-amino	-0.201358	0.632535
Glutamic acid	Butyric acid, 4-amino	0.552913	0.1552
Rhamnose	Butyric acid, 4-amino	0.0777953	0.854721
Putrescine	Butyric acid, 4-amino	0.16454	0.69701
Fucose	Butyric acid, 4-amino	-0.435415	0.280914
Phenylalanine	Butyric acid, 4-amino	0.176281	0.676256
Lysine	Butyric acid, 4-amino	-0.458376	0.253343
Galactonic acid	Butyric acid, 4-amino	-0.84278	0.00860595
Galacturonic acid	Butyric acid, 4-amino	-0.592713	0.121513
Inositol, myo	Butyric acid, 4-amino	0.233675	0.577548
Tyrosine	Butyric acid, 4-amino	0.880017	0.00393894
Fructose-6-phosphate	Butyric acid, 4-amino	-0.570172	0.140031
Glucose-6-phosphate	Butyric acid, 4-amino	-0.256123	0.540359
Inositol-1-phosphate, myo	Butyric acid, 4-amino	-0.461836	0.249312
Tryptophan	Butyric acid, 4-amino	0.110305	0.79485
Sucrose	Butyric acid, 4-amino	-0.152327	0.718775
Maltose	Butyric acid, 4-amino	-0.278622	0.50399
Isomaltose	Butyric acid, 4-amino	0.0602522	0.8873
Galactinol	Butyric acid, 4-amino	-0.72614	0.0413791
Quinic acid, 3-caffeoyl	Butyric acid, 4-amino	-0.831442	0.0105101
Raffinose	Butyric acid, 4-amino	0.480483	0.228149
Maltotriose	Butyric acid, 4-amino	-0.339979	0.409957
Fructose	Butyric acid, 4-amino	-0.351071	0.393829
Glucose	Butyric acid, 4-amino	-0.339934	0.410022
Citric acid	Butyric acid, 4-amino	-0.596698	0.118392
Yield	Aspartic acid	0.812475	0.0142545
Alanine	Aspartic acid	0.434007	0.28265
Pyruvic acid	Aspartic acid	-0.133486	0.752671
Valine	Aspartic acid	0.0139032	0.973935
Isoleucine	Aspartic acid	0.693524	0.0564385
Glycine	Aspartic acid	0.15814	0.708395
Phosphoric acid	Aspartic acid	0.594404	0.120183
Proline	Aspartic acid	0.546166	0.161365
Glyceric acid	Aspartic acid	0.304691	0.463077
Serine	Aspartic acid	0.16979	0.68771
Threonine	Aspartic acid	0.277269	0.506151
Fumaric acid	Aspartic acid	-0.712303	0.0474251
Alanine, beta	Aspartic acid	-0.210735	0.616415
Homoserine	Aspartic acid	0.320815	0.438471
Erythritol	Aspartic acid	-0.267824	0.521326
Serine, O-acetyl	Aspartic acid	0.252206	0.546784
Malic acid	Aspartic acid	-0.326664	0.429683
Butyric acid, 4-amino	Aspartic acid	-0.262945	0.529232
Aspartic acid	Aspartic acid	1	NA
Methionine	Aspartic acid	0.483378	0.22495
Asparagine	Aspartic acid	0.163845	0.698245
Ornithine	Aspartic acid	-0.100363	0.813079
Glutamine	Aspartic acid	0.195411	0.642824
Xylose	Aspartic acid	-0.108314	0.798495
Glutamic acid	Aspartic acid	0.0970528	0.819165
Rhamnose	Aspartic acid	0.175692	0.677293
Putrescine	Aspartic acid	-0.242531	0.562771
Fucose	Aspartic acid	-0.0173934	0.967394
Phenylalanine	Aspartic acid	0.0271564	0.949107
Lysine	Aspartic acid	-0.00636358	0.988069
Galactonic acid	Aspartic acid	0.357662	0.38438
Galacturonic acid	Aspartic acid	0.00786688	0.98525
Inositol, myo	Aspartic acid	0.340428	0.409299
Tyrosine	Aspartic acid	0.108632	0.797912
Fructose-6-phosphate	Aspartic acid	0.422854	0.29659
Glucose-6-phosphate	Aspartic acid	0.336077	0.415697
Inositol-1-phosphate, myo	Aspartic acid	0.0882514	0.835386
Tryptophan	Aspartic acid	0.34921	0.396515
Sucrose	Aspartic acid	0.0390317	0.92689
Maltose	Aspartic acid	0.290455	0.485251
Isomaltose	Aspartic acid	0.257352	0.538347
Galactinol	Aspartic acid	-0.147708	0.727049
Quinic acid, 3-caffeoyl	Aspartic acid	0.0619963	0.884054
Raffinose	Aspartic acid	-0.711471	0.0478048
Maltotriose	Aspartic acid	0.550268	0.157601
Fructose	Aspartic acid	0.269733	0.518246
Glucose	Aspartic acid	0.33244	0.421077
Citric acid	Aspartic acid	0.231505	0.581188
Yield	Methionine	0.0979673	0.817483
Alanine	Methionine	0.517202	0.189306
Pyruvic acid	Methionine	0.237452	0.57123
Valine	Methionine	0.548931	0.158822
Isoleucine	Methionine	0.716758	0.0454241
Glycine	Methionine	0.444277	0.270105
Phosphoric acid	Methionine	0.513196	0.19336
Proline	Methionine	0.469636	0.240343
Glyceric acid	Methionine	0.213514	0.611662
Serine	Methionine	0.858522	0.00634968
Threonine	Methionine	0.165596	0.695137
Fumaric acid	Methionine	-0.0606377	0.886583
Alanine, beta	Methionine	0.687533	0.059513
Homoserine	Methionine	0.569188	0.140872
Erythritol	Methionine	-0.364999	0.373981
Serine, O-acetyl	Methionine	0.0999214	0.813891
Malic acid	Methionine	0.46222	0.248866
Butyric acid, 4-amino	Methionine	0.661534	0.0739947
Aspartic acid	Methionine	0.483378	0.22495
Methionine	Methionine	1	NA
Asparagine	Methionine	-0.0220522	0.958665
Ornithine	Methionine	-0.0191904	0.964027
Glutamine	Methionine	-0.241796	0.563993
Xylose	Methionine	-0.258982	0.535685
Glutamic acid	Methionine	0.443699	0.270804
Rhamnose	Methionine	0.230219	0.583349
Putrescine	Methionine	0.0883089	0.83528
Fucose	Methionine	-0.468197	0.241984
Phenylalanine	Methionine	0.0901382	0.831904
Lysine	Methionine	-0.382033	0.350333
Galactonic acid	Methionine	-0.407914	0.315769
Galacturonic acid	Methionine	-0.434337	0.282242
Inositol, myo	Methionine	0.420484	0.299594
Tyrosine	Methionine	0.850736	0.00741092
Fructose-6-phosphate	Methionine	-0.254028	0.543792
Glucose-6-phosphate	Methionine	-0.0363842	0.93184
Inositol-1-phosphate, myo	Methionine	-0.381567	0.35097
Tryptophan	Methionine	0.168379	0.690205
Sucrose	Methionine	-0.025212	0.952748
Maltose	Methionine	-0.185837	0.659495
Isomaltose	Methionine	0.0494282	0.907473
Galactinol	Methionine	-0.649134	0.0815629
Quinic acid, 3-caffeoyl	Methionine	-0.628295	0.0952595
Raffinose	Methionine	0.0291702	0.945337
Maltotriose	Methionine	0.0913028	0.829756
Fructose	Methionine	0.0711817	0.866984
Glucose	Methionine	0.0644478	0.879495
Citric acid	Methionine	-0.177552	0.67402
Yield	Asparagine	-0.0651816	0.87813
Alanine	Asparagine	0.294459	0.478973
Pyruvic acid	Asparagine	-0.83005	0.0107607
Valine	Asparagine	0.145109	0.731715
Isoleucine	Asparagine	0.133999	0.751744
Glycine	Asparagine	0.368142	0.369565
Phosphoric acid	Asparagine	-0.174253	0.679829
Proline	Asparagine	-0.0869617	0.837767
Glyceric acid	Asparagine	0.521369	0.185139
Serine	Asparagine	-0.00253058	0.995255
Threonine	Asparagine	0.829881	0.0107914
Fumaric acid	Asparagine	-0.56622	0.143429
Alanine, beta	Asparagine	-0.161608	0.70222
Homoserine	Asparagine	0.0590779	0.889486
Erythritol	Asparagine	-0.131268	0.756685
Serine, O-acetyl	Asparagine	0.574246	0.136575
Malic acid	Asparagine	0.0215875	0.959536
Butyric acid, 4-amino	Asparagine	-0.131798	0.755726
Aspartic acid	Asparagine	0.163845	0.698245
Methionine	Asparagine	-0.0220522	0.958665
Asparagine	Asparagine	1	NA
Ornithine	Asparagine	0.866019	0.00542474
Glutamine	Asparagine	0.581305	0.130702
Xylose	Asparagine	-0.279478	0.502626
Glutamic acid	Asparagine	0.482147	0.226307
Rhamnose	Asparagine	-0.0732628	0.863123
Putrescine	Asparagine	-0.407053	0.316891
Fucose	Asparagine	-0.086258	0.839067
Phenylalanine	Asparagine	0.43905	0.276455
Lysine	Asparagine	0.596868	0.118259
Galactonic acid	Asparagine	0.077869	0.854585
Galacturonic acid	Asparagine	-0.350298	0.394944
Inositol, myo	Asparagine	-0.788751	0.0199917
Tyrosine	Asparagine	0.00369422	0.993073
Fructose-6-phosphate	Asparagine	-0.170695	0.686109
Glucose-6-phosphate	Asparagine	-0.107456	0.800066
Inositol-1-phosphate, myo	Asparagine	0.832785	0.0102717
Tryptophan	Asparagine	0.142748	0.735961
Sucrose	Asparagine	-0.783228	0.0215046
Maltose	Asparagine	0.591863	0.122184
Isomaltose	Asparagine	0.579456	0.132226
Galactinol	Asparagine	-0.155329	0.713408
Quinic acid, 3-caffeoyl	Asparagine	-0.0893439	0.83337
Raffinose	Asparagine	-0.487134	0.220833
Maltotriose	Asparagine	0.158132	0.708409
Fructose	Asparagine	-0.363508	0.376084
Glucose	Asparagine	-0.105823	0.803058
Citric acid	Asparagine	0.426075	0.292531
Yield	Ornithine	-0.390969	0.33821
Alanine	Ornithine	0.380839	0.351968
Pyruvic acid	Ornithine	-0.798112	0.0175826
Valine	Ornithine	0.458277	0.253458
Isoleucine	Ornithine	0.0425025	0.920404
Glycine	Ornithine	0.651044	0.0803691
Phosphoric acid	Ornithine	-0.259204	0.535322
Proline	Ornithine	-0.188686	0.654521
Glyceric acid	Ornithine	0.200388	0.63421
Serine	Ornithine	0.155174	0.713686
Threonine	Ornithine	0.827618	0.0112075
Fumaric acid	Ornithine	-0.429411	0.288355
Alanine, beta	Ornithine	-0.0406876	0.923795
Homoserine	Ornithine	0.150826	0.721461
Erythritol	Ornithine	0.0278528	0.947803
Serine, O-acetyl	Ornithine	0.578674	0.132874
Malic acid	Ornithine	0.0448135	0.916087
Butyric acid, 4-amino	Ornithine	0.0727692	0.864039
Aspartic acid	Ornithine	-0.100363	0.813079
Methionine	Ornithine	-0.0191904	0.964027
Asparagine	Ornithine	0.866019	0.00542474
Ornithine	Ornithine	1	NA
Glutamine	Ornithine	0.652962	0.0791805
Xylose	Ornithine	-0.366434	0.371962
Glutamic acid	Ornithine	0.577095	0.134187
Rhamnose	Ornithine	-0.210534	0.616758
Putrescine	Ornithine	-0.145245	0.731472
Fucose	Ornithine	-0.0802694	0.85014
Phenylalanine	Ornithine	0.706348	0.0501819
Lysine	Ornithine	0.763875	0.0273595
Galactonic acid	Ornithine	-0.0784098	0.853583
Galacturonic acid	Ornithine	-0.337857	0.413074
Inositol, myo	Ornithine	-0.674116	0.0667538
Tyrosine	Ornithine	0.0230427	0.95681
Fructose-6-phosphate	Ornithine	-0.108765	0.797668
Glucose-6-phosphate	Ornithine	0.121162	0.775036
Inositol-1-phosphate, myo	Ornithine	0.74941	0.0323168
Tryptophan	Ornithine	0.346148	0.400953
Sucrose	Ornithine	-0.548186	0.159505
Maltose	Ornithine	0.174485	0.67942
Isomaltose	Ornithine	0.559201	0.149575
Galactinol	Ornithine	-0.00781913	0.98534
Quinic acid, 3-caffeoyl	Ornithine	-0.179089	0.671318
Raffinose	Ornithine	-0.310995	0.453392
Maltotriose	Ornithine	0.210916	0.616105
Fructose	Ornithine	-0.175606	0.677445
Glucose	Ornithine	0.127919	0.762756
Citric acid	Ornithine	0.353045	0.390988
Yield	Glutamine	0.0888032	0.834367
Alanine	Glutamine	0.266858	0.522888
Pyruvic acid	Glutamine	-0.715886	0.045812
Valine	Glutamine	0.337036	0.414283
Isoleucine	Glutamine	0.157959	0.708717
Glycine	Glutamine	0.50653	0.200204
Phosphoric acid	Glutamine	0.135206	0.749562
Proline	Glutamine	0.313427	0.449677
Glyceric acid	Glutamine	0.247853	0.553958
Serine	Glutamine	-0.0313101	0.941332
Threonine	Glutamine	0.756168	0.0299374
Fumaric acid	Glutamine	-0.492842	0.214652
Alanine, beta	Glutamine	-0.498817	0.20828
Homoserine	Glutamine	0.367115	0.371005
Erythritol	Glutamine	-0.0816834	0.847523
Serine, O-acetyl	Glutamine	0.251802	0.547449
Malic acid	Glutamine	-0.264774	0.526263
Butyric acid, 4-amino	Glutamine	-0.439828	0.275505
Aspartic acid	Glutamine	0.195411	0.642824
Methionine	Glutamine	-0.241796	0.563993
Asparagine	Glutamine	0.581305	0.130702
Ornithine	Glutamine	0.652962	0.0791805
Glutamine	Glutamine	1	NA
Xylose	Glutamine	-0.445513	0.268614
Glutamic acid	Glutamine	0.393876	0.334309
Rhamnose	Glutamine	-0.321138	0.437984
Putrescine	Glutamine	-0.44267	0.27205
Fucose	Glutamine	-0.0359436	0.932664
Phenylalanine	Glutamine	0.741904	0.035091
Lysine	Glutamine	0.828229	0.0110942
Galactonic acid	Glutamine	0.45617	0.25593
Galacturonic acid	Glutamine	-0.175833	0.677046
Inositol, myo	Glutamine	-0.374406	0.360835
Tyrosine	Glutamine	-0.472883	0.236659
Fructose-6-phosphate	Glutamine	0.600244	0.115653
Glucose-6-phosphate	Glutamine	0.563609	0.145698
Inositol-1-phosphate, myo	Glutamine	0.627466	0.0958296
Tryptophan	Glutamine	0.43861	0.276993
Sucrose	Glutamine	-0.213239	0.612131
Maltose	Glutamine	0.115881	0.78466
Isomaltose	Glutamine	0.637934	0.0887711
Galactinol	Glutamine	0.33516	0.41705
Quinic acid, 3-caffeoyl	Glutamine	0.126006	0.766227
Raffinose	Glutamine	-0.674954	0.0662869
Maltotriose	Glutamine	0.799107	0.0173378
Fructose	Glutamine	0.326366	0.430129
Glucose	Glutamine	0.579533	0.132162
Citric acid	Glutamine	0.660272	0.0747449
Yield	Xylose	0.0236829	0.955611
Alanine	Xylose	-0.354346	0.389122
Pyruvic acid	Xylose	0.145838	0.730406
Valine	Xylose	-0.771062	0.0250832
Isoleucine	Xylose	-0.0304447	0.942951
Glycine	Xylose	-0.460752	0.250571
Phosphoric acid	Xylose	0.0862437	0.839093
Proline	Xylose	-0.19463	0.64418
Glyceric acid	Xylose	-0.161035	0.703239
Serine	Xylose	-0.609224	0.108879
Threonine	Xylose	-0.222791	0.595884
Fumaric acid	Xylose	0.164111	0.697772
Alanine, beta	Xylose	-0.0203147	0.96192
Homoserine	Xylose	-0.201984	0.631455
Erythritol	Xylose	0.777834	0.0230491
Serine, O-acetyl	Xylose	0.320871	0.438387
Malic acid	Xylose	-0.415068	0.306513
Butyric acid, 4-amino	Xylose	-0.201358	0.632535
Aspartic acid	Xylose	-0.108314	0.798495
Methionine	Xylose	-0.258982	0.535685
Asparagine	Xylose	-0.279478	0.502626
Ornithine	Xylose	-0.366434	0.371962
Glutamine	Xylose	-0.445513	0.268614
Xylose	Xylose	1	NA
Glutamic acid	Xylose	-0.678612	0.064272
Rhamnose	Xylose	0.806272	0.0156382
Putrescine	Xylose	0.518105	0.188398
Fucose	Xylose	0.84508	0.00824878
Phenylalanine	Xylose	-0.391718	0.337203
Lysine	Xylose	-0.136118	0.747913
Galactonic acid	Xylose	0.428175	0.289899
Galacturonic acid	Xylose	0.684842	0.0609256
Inositol, myo	Xylose	0.154395	0.715076
Tyrosine	Xylose	-0.30871	0.456892
Fructose-6-phosphate	Xylose	-0.150988	0.721171
Glucose-6-phosphate	Xylose	-0.00409035	0.992331
Inositol-1-phosphate, myo	Xylose	0.139451	0.7419
Tryptophan	Xylose	-0.326772	0.429522
Sucrose	Xylose	0.167296	0.692124
Maltose	Xylose	-0.0804479	0.84981
Isomaltose	Xylose	-0.601663	0.114567
Galactinol	Xylose	0.246613	0.556007
Quinic acid, 3-caffeoyl	Xylose	0.647541	0.0825666
Raffinose	Xylose	0.111885	0.79196
Maltotriose	Xylose	-0.48369	0.224606
Fructose	Xylose	-0.127768	0.76303
Glucose	Xylose	-0.251724	0.547577
Citric acid	Xylose	0.0929183	0.826778
Yield	Glutamic acid	-0.0200193	0.962474
Alanine	Glutamic acid	0.791457	0.0192756
Pyruvic acid	Glutamic acid	-0.0921943	0.828113
Valine	Glutamic acid	0.68199	0.0624444
Isoleucine	Glutamic acid	0.088007	0.835837
Glycine	Glutamic acid	0.799824	0.0171629
Phosphoric acid	Glutamic acid	-0.128092	0.762442
Proline	Glutamic acid	0.279683	0.502299
Glyceric acid	Glutamic acid	0.512036	0.194541
Serine	Glutamic acid	0.698861	0.0537809
Threonine	Glutamic acid	0.506651	0.200079
Fumaric acid	Glutamic acid	-0.182256	0.665763
Alanine, beta	Glutamic acid	0.451308	0.261679
Homoserine	Glutamic acid	0.262266	0.530336
Erythritol	Glutamic acid	-0.633815	0.0915113
Serine, O-acetyl	Glutamic acid	-0.0997861	0.814139
Malic acid	Glutamic acid	0.356253	0.386391
Butyric acid, 4-amino	Glutamic acid	0.552913	0.1552
Aspartic acid	Glutamic acid	0.0970528	0.819165
Methionine	Glutamic acid	0.443699	0.270804
Asparagine	Glutamic acid	0.482147	0.226307
Ornithine	Glutamic acid	0.577095	0.134187
Glutamine	Glutamic acid	0.393876	0.334309
Xylose	Glutamic acid	-0.678612	0.064272
Glutamic acid	Glutamic acid	1	NA
Rhamnose	Glutamic acid	-0.27932	0.502879
Putrescine	Glutamic acid	-0.535365	0.171504
Fucose	Glutamic acid	-0.551076	0.156866
Phenylalanine	Glutamic acid	0.726981	0.041028
Lysine	Glutamic acid	0.111522	0.792623
Galactonic acid	Glutamic acid	-0.503608	0.203244
Galacturonic acid	Glutamic acid	-0.905256	0.00197797
Inositol, myo	Glutamic acid	-0.136652	0.746949
Tyrosine	Glutamic acid	0.528573	0.17805
Fructose-6-phosphate	Glutamic acid	-0.0385089	0.927867
Glucose-6-phosphate	Glutamic acid	0.102737	0.80872
Inositol-1-phosphate, myo	Glutamic acid	0.10176	0.810512
Tryptophan	Glutamic acid	0.542073	0.165167
Sucrose	Glutamic acid	-0.545931	0.161581
Maltose	Glutamic acid	0.213682	0.611375
Isomaltose	Glutamic acid	0.836332	0.00965908
Galactinol	Glutamic acid	-0.648219	0.0821387
Quinic acid, 3-caffeoyl	Glutamic acid	-0.815251	0.0136611
Raffinose	Glutamic acid	-0.295052	0.478046
Maltotriose	Glutamic acid	0.36453	0.374642
Fructose	Glutamic acid	-0.318482	0.441997
Glucose	Glutamic acid	-0.0628842	0.882403
Citric acid	Glutamic acid	-0.181954	0.666291
Yield	Rhamnose	0.109124	0.797011
Alanine	Rhamnose	-0.032402	0.939289
Pyruvic acid	Rhamnose	0.107261	0.800424
Valine	Rhamnose	-0.477695	0.231252
Isoleucine	Rhamnose	0.431982	0.285157
Glycine	Rhamnose	-0.138058	0.744411
Phosphoric acid	Rhamnose	0.455496	0.256723
Proline	Rhamnose	0.267157	0.522406
Glyceric acid	Rhamnose	0.262664	0.529688
Serine	Rhamnose	-0.150569	0.721921
Threonine	Rhamnose	0.139209	0.742335
Fumaric acid	Rhamnose	0.1142	0.78773
Alanine, beta	Rhamnose	0.326396	0.430084
Homoserine	Rhamnose	0.273058	0.512896
Erythritol	Rhamnose	0.505223	0.201561
Serine, O-acetyl	Rhamnose	0.39587	0.331646
Malic acid	Rhamnose	-0.117215	0.782226
Butyric acid, 4-amino	Rhamnose	0.0777953	0.854721
Aspartic acid	Rhamnose	0.175692	0.677293
Methionine	Rhamnose	0.230219	0.583349
Asparagine	Rhamnose	-0.0732628	0.863123
Ornithine	Rhamnose	-0.210534	0.616758
Glutamine	Rhamnose	-0.321138	0.437984
Xylose	Rhamnose	0.806272	0.0156382
Glutamic acid	Rhamnose	-0.27932	0.502879
Rhamnose	Rhamnose	1	NA
Putrescine	Rhamnose	0.307027	0.459479
Fucose	Rhamnose	0.558938	0.149807
Phenylalanine	Rhamnose	-0.156598	0.711144
Lysine	Rhamnose	-0.20944	0.618633
Galactonic acid	Rhamnose	0.361371	0.379108
Galacturonic acid	Rhamnose	0.281916	0.498746
Inositol, myo	Rhamnose	0.194819	0.643853
Tyrosine	Rhamnose	0.0531032	0.900619
Fructose-6-phosphate	Rhamnose	-0.229633	0.584334
Glucose-6-phosphate	Rhamnose	0.0130531	0.975528
Inositol-1-phosphate, myo	Rhamnose	0.132759	0.753987
Tryptophan	Rhamnose	-0.257437	0.538208
Sucrose	Rhamnose	-0.101535	0.810926
Maltose	Rhamnose	-0.0286998	0.946218
Isomaltose	Rhamnose	-0.375779	0.358935
Galactinol	Rhamnose	-0.164703	0.696722
Quinic acid, 3-caffeoyl	Rhamnose	0.2919	0.482982
Raffinose	Rhamnose	-0.0586155	0.890347
Maltotriose	Rhamnose	-0.273158	0.512736
Fructose	Rhamnose	-0.149201	0.724372
Glucose	Rhamnose	-0.226313	0.589929
Citric acid	Rhamnose	0.234208	0.576655
Yield	Putrescine	-0.468185	0.241998
Alanine	Putrescine	-0.260158	0.533767
Pyruvic acid	Putrescine	0.0859061	0.839717
Valine	Putrescine	-0.00712891	0.986634
Isoleucine	Putrescine	0.0979947	0.817433
Glycine	Putrescine	-0.0649284	0.878601
Phosphoric acid	Putrescine	0.0689883	0.871057
Proline	Putrescine	-0.410402	0.312536
Glyceric acid	Putrescine	-0.789819	0.0197072
Serine	Putrescine	-0.083232	0.844659
Threonine	Putrescine	-0.263142	0.528911
Fumaric acid	Putrescine	0.174679	0.679079
Alanine, beta	Putrescine	0.142531	0.736352
Homoserine	Putrescine	0.00738494	0.986154
Erythritol	Putrescine	0.766951	0.0263703
Serine, O-acetyl	Putrescine	0.426896	0.291501
Malic acid	Putrescine	-0.140151	0.740638
Butyric acid, 4-amino	Putrescine	0.16454	0.69701
Aspartic acid	Putrescine	-0.242531	0.562771
Methionine	Putrescine	0.0883089	0.83528
Asparagine	Putrescine	-0.407053	0.316891
Ornithine	Putrescine	-0.145245	0.731472
Glutamine	Putrescine	-0.44267	0.27205
Xylose	Putrescine	0.518105	0.188398
Glutamic acid	Putrescine	-0.535365	0.171504
Rhamnose	Putrescine	0.307027	0.459479
Putrescine	Putrescine	1	NA
Fucose	Putrescine	0.447608	0.266097
Phenylalanine	Putrescine	-0.229057	0.585304
Lysine	Putrescine	0.036433	0.931749
Galactonic acid	Putrescine	-0.0245744	0.953942
Galacturonic acid	Putrescine	0.666672	0.0709844
Inositol, myo	Putrescine	0.312064	0.451758
Tyrosine	Putrescine	0.0378834	0.929037
Fructose-6-phosphate	Putrescine	-0.217331	0.605154
Glucose-6-phosphate	Putrescine	0.106577	0.801676
Inositol-1-phosphate, myo	Putrescine	-0.153478	0.716716
Tryptophan	Putrescine	-0.0972841	0.81874
Sucrose	Putrescine	0.621743	0.0998212
Maltose	Putrescine	-0.718158	0.0448059
Isomaltose	Putrescine	-0.742344	0.0349248
Galactinol	Putrescine	0.409873	0.313222
Quinic acid, 3-caffeoyl	Putrescine	0.340668	0.408947
Raffinose	Putrescine	0.498789	0.208311
Maltotriose	Putrescine	-0.417789	0.303028
Fructose	Putrescine	0.339064	0.4113
Glucose	Putrescine	0.231389	0.581382
Citric acid	Putrescine	-0.06258	0.882968
Yield	Fucose	0.124853	0.768323
Alanine	Fucose	-0.121945	0.77361
Pyruvic acid	Fucose	-0.139577	0.741673
Valine	Fucose	-0.652072	0.0797308
Isoleucine	Fucose	-0.13608	0.747983
Glycine	Fucose	-0.179359	0.670846
Phosphoric acid	Fucose	-0.054946	0.897183
Proline	Fucose	-0.279001	0.503387
Glyceric acid	Fucose	-0.286914	0.490831
Serine	Fucose	-0.735403	0.0376078
Threonine	Fucose	-0.00948739	0.982212
Fumaric acid	Fucose	-0.215754	0.607839
Alanine, beta	Fucose	-0.357392	0.384766
Homoserine	Fucose	-0.279838	0.502053
Erythritol	Fucose	0.840829	0.00891642
Serine, O-acetyl	Fucose	0.471361	0.238381
Malic acid	Fucose	-0.793563	0.0187292
Butyric acid, 4-amino	Fucose	-0.435415	0.280914
Aspartic acid	Fucose	-0.0173934	0.967394
Methionine	Fucose	-0.468197	0.241984
Asparagine	Fucose	-0.086258	0.839067
Ornithine	Fucose	-0.0802694	0.85014
Glutamine	Fucose	-0.0359436	0.932664
Xylose	Fucose	0.84508	0.00824878
Glutamic acid	Fucose	-0.551076	0.156866
Rhamnose	Fucose	0.558938	0.149807
Putrescine	Fucose	0.447608	0.266097
Fucose	Fucose	1	NA
Phenylalanine	Fucose	-0.0256114	0.952
Lysine	Fucose	0.305084	0.462472
Galactonic acid	Fucose	0.583101	0.12923
Galacturonic acid	Fucose	0.749808	0.0321736
Inositol, myo	Fucose	0.0968954	0.819455
Tyrosine	Fucose	-0.582676	0.129578
Fructose-6-phosphate	Fucose	0.232802	0.579011
Glucose-6-phosphate	Fucose	0.395334	0.332361
Inositol-1-phosphate, myo	Fucose	0.442011	0.27285
Tryptophan	Fucose	0.103071	0.808107
Sucrose	Fucose	0.230954	0.582114
Maltose	Fucose	-0.0584216	0.890708
Isomaltose	Fucose	-0.278895	0.503556
Galactinol	Fucose	0.515944	0.190574
Quinic acid, 3-caffeoyl	Fucose	0.784594	0.0211241
Raffinose	Fucose	-0.245418	0.557984
Maltotriose	Fucose	-0.133886	0.751947
Fructose	Fucose	0.0158371	0.97031
Glucose	Fucose	0.056335	0.894595
Citric acid	Fucose	0.206312	0.624002
Yield	Phenylalanine	-0.103148	0.807965
Alanine	Phenylalanine	0.696092	0.0551503
Pyruvic acid	Phenylalanine	-0.379008	0.354482
Valine	Phenylalanine	0.590926	0.122927
Isoleucine	Phenylalanine	0.0990367	0.815517
Glycine	Phenylalanine	0.908383	0.00179285
Phosphoric acid	Phenylalanine	-0.0135809	0.974539
Proline	Phenylalanine	0.251067	0.548658
Glyceric acid	Phenylalanine	0.180701	0.668489
Serine	Phenylalanine	0.340457	0.409256
Threonine	Phenylalanine	0.69281	0.0567998
Fumaric acid	Phenylalanine	-0.322501	0.435931
Alanine, beta	Phenylalanine	0.0746542	0.860543
Homoserine	Phenylalanine	0.377041	0.357191
Erythritol	Phenylalanine	-0.0644003	0.879583
Serine, O-acetyl	Phenylalanine	0.215865	0.607651
Malic acid	Phenylalanine	-0.13799	0.744534
Butyric acid, 4-amino	Phenylalanine	0.176281	0.676256
Aspartic acid	Phenylalanine	0.0271564	0.949107
Methionine	Phenylalanine	0.0901382	0.831904
Asparagine	Phenylalanine	0.43905	0.276455
Ornithine	Phenylalanine	0.706348	0.0501819
Glutamine	Phenylalanine	0.741904	0.035091
Xylose	Phenylalanine	-0.391718	0.337203
Glutamic acid	Phenylalanine	0.726981	0.041028
Rhamnose	Phenylalanine	-0.156598	0.711144
Putrescine	Phenylalanine	-0.229057	0.585304
Fucose	Phenylalanine	-0.0256114	0.952
Phenylalanine	Phenylalanine	1	NA
Lysine	Phenylalanine	0.631856	0.0928315
Galactonic acid	Phenylalanine	-0.00256638	0.995188
Galacturonic acid	Phenylalanine	-0.424676	0.294291
Inositol, myo	Phenylalanine	-0.0883668	0.835173
Tyrosine	Phenylalanine	-0.0241698	0.954699
Fructose-6-phosphate	Phenylalanine	0.387354	0.343091
Glucose-6-phosphate	Phenylalanine	0.646883	0.0829833
Inositol-1-phosphate, myo	Phenylalanine	0.423843	0.295341
Tryptophan	Phenylalanine	0.7386	0.036357
Sucrose	Phenylalanine	-0.214207	0.610478
Maltose	Phenylalanine	-0.122848	0.771966
Isomaltose	Phenylalanine	0.730252	0.0396779
Galactinol	Phenylalanine	-0.0396279	0.925775
Quinic acid, 3-caffeoyl	Phenylalanine	-0.284132	0.495231
Raffinose	Phenylalanine	-0.498036	0.209108
Maltotriose	Phenylalanine	0.625673	0.0970703
Fructose	Phenylalanine	0.0898012	0.832526
Glucose	Phenylalanine	0.413247	0.308856
Citric acid	Phenylalanine	0.220848	0.599177
Yield	Lysine	-0.202266	0.630968
Alanine	Lysine	0.111636	0.792416
Pyruvic acid	Lysine	-0.868372	0.00515336
Valine	Lysine	0.213494	0.611695
Isoleucine	Lysine	0.0383765	0.928115
Glycine	Lysine	0.437421	0.278449
Phosphoric acid	Lysine	-0.070027	0.869128
Proline	Lysine	-0.142537	0.73634
Glyceric acid	Lysine	-0.138466	0.743676
Serine	Lysine	-0.264424	0.526831
Threonine	Lysine	0.70299	0.0517774
Fumaric acid	Lysine	-0.538488	0.168537
Alanine, beta	Lysine	-0.556264	0.152188
Homoserine	Lysine	0.149362	0.724083
Erythritol	Lysine	0.383326	0.348568
Serine, O-acetyl	Lysine	0.617315	0.102973
Malic acid	Lysine	-0.438123	0.277588
Butyric acid, 4-amino	Lysine	-0.458376	0.253343
Aspartic acid	Lysine	-0.00636358	0.988069
Methionine	Lysine	-0.382033	0.350333
Asparagine	Lysine	0.596868	0.118259
Ornithine	Lysine	0.763875	0.0273595
Glutamine	Lysine	0.828229	0.0110942
Xylose	Lysine	-0.136118	0.747913
Glutamic acid	Lysine	0.111522	0.792623
Rhamnose	Lysine	-0.20944	0.618633
Putrescine	Lysine	0.036433	0.931749
Fucose	Lysine	0.305084	0.462472
Phenylalanine	Lysine	0.631856	0.0928315
Lysine	Lysine	1	NA
Galactonic acid	Lysine	0.450231	0.262961
Galacturonic acid	Lysine	0.20461	0.62693
Inositol, myo	Lysine	-0.472253	0.237371
Tyrosine	Lysine	-0.548002	0.159674
Fructose-6-phosphate	Lysine	0.398652	0.327946
Glucose-6-phosphate	Lysine	0.52471	0.181833
Inositol-1-phosphate, myo	Lysine	0.800599	0.0169747
Tryptophan	Lysine	0.386959	0.343627
Sucrose	Lysine	-0.0715861	0.866234
Maltose	Lysine	-0.05001	0.906388
Isomaltose	Lysine	0.335585	0.416423
Galactinol	Lysine	0.596028	0.118913
Quinic acid, 3-caffeoyl	Lysine	0.391712	0.337212
Raffinose	Lysine	-0.477385	0.231598
Maltotriose	Lysine	0.471918	0.23775
Fructose	Lysine	0.30759	0.458614
Glucose	Lysine	0.562799	0.146406
Citric acid	Lysine	0.641344	0.0865389
Yield	Galactonic acid	0.386842	0.343785
Alanine	Galactonic acid	-0.309798	0.455224
Pyruvic acid	Galactonic acid	-0.428088	0.290008
Valine	Galactonic acid	-0.488845	0.218971
Isoleucine	Galactonic acid	0.311179	0.453111
Glycine	Galactonic acid	-0.261926	0.530889
Phosphoric acid	Galactonic acid	0.499444	0.207618
Proline	Galactonic acid	0.33608	0.415692
Glyceric acid	Galactonic acid	0.0755336	0.858912
Serine	Galactonic acid	-0.615184	0.10451
Threonine	Galactonic acid	0.303483	0.464943
Fumaric acid	Galactonic acid	-0.320146	0.439482
Alanine, beta	Galactonic acid	-0.688979	0.0587619
Homoserine	Galactonic acid	0.247375	0.554747
Erythritol	Galactonic acid	0.469966	0.239967
Serine, O-acetyl	Galactonic acid	0.350022	0.395342
Malic acid	Galactonic acid	-0.606273	0.111079
Butyric acid, 4-amino	Galactonic acid	-0.84278	0.00860595
Aspartic acid	Galactonic acid	0.357662	0.38438
Methionine	Galactonic acid	-0.407914	0.315769
Asparagine	Galactonic acid	0.077869	0.854585
Ornithine	Galactonic acid	-0.0784098	0.853583
Glutamine	Galactonic acid	0.45617	0.25593
Xylose	Galactonic acid	0.428175	0.289899
Glutamic acid	Galactonic acid	-0.503608	0.203244
Rhamnose	Galactonic acid	0.361371	0.379108
Putrescine	Galactonic acid	-0.0245744	0.953942
Fucose	Galactonic acid	0.583101	0.12923
Phenylalanine	Galactonic acid	-0.00256638	0.995188
Lysine	Galactonic acid	0.450231	0.262961
Galactonic acid	Galactonic acid	1	NA
Galacturonic acid	Galactonic acid	0.594927	0.119773
Inositol, myo	Galactonic acid	-0.0412451	0.922753
Tyrosine	Galactonic acid	-0.797156	0.0178198
Fructose-6-phosphate	Galactonic acid	0.582862	0.129425
Glucose-6-phosphate	Galactonic acid	0.458915	0.252713
Inositol-1-phosphate, myo	Galactonic acid	0.471098	0.23868
Tryptophan	Galactonic acid	-0.0911626	0.830015
Sucrose	Galactonic acid	0.16904	0.689037
Maltose	Galactonic acid	0.0568296	0.893674
Isomaltose	Galactonic acid	-0.140455	0.740091
Galactinol	Galactonic acid	0.63404	0.0913603
Quinic acid, 3-caffeoyl	Galactonic acid	0.834539	0.0099659
Raffinose	Galactonic acid	-0.542358	0.164901
Maltotriose	Galactonic acid	0.429202	0.288615
Fructose	Galactonic acid	0.463624	0.247241
Glucose	Galactonic acid	0.45196	0.260905
Citric acid	Galactonic acid	0.797205	0.0178077
Yield	Galacturonic acid	0.0305823	0.942694
Alanine	Galacturonic acid	-0.542111	0.165131
Pyruvic acid	Galacturonic acid	-0.110951	0.793668
Valine	Galacturonic acid	-0.550082	0.157771
Isoleucine	Galacturonic acid	-0.0181958	0.96589
Glycine	Galacturonic acid	-0.494493	0.212882
Phosphoric acid	Galacturonic acid	0.121949	0.773603
Proline	Galacturonic acid	-0.326916	0.429306
Glyceric acid	Galacturonic acid	-0.647717	0.0824552
Serine	Galacturonic acid	-0.702596	0.0519665
Threonine	Galacturonic acid	-0.289168	0.487276
Fumaric acid	Galacturonic acid	-0.104277	0.805894
Alanine, beta	Galacturonic acid	-0.54807	0.159611
Homoserine	Galacturonic acid	-0.212348	0.613654
Erythritol	Galacturonic acid	0.813703	0.0139899
Serine, O-acetyl	Galacturonic acid	0.374158	0.361179
Malic acid	Galacturonic acid	-0.626919	0.0962074
Butyric acid, 4-amino	Galacturonic acid	-0.592713	0.121513
Aspartic acid	Galacturonic acid	0.00786688	0.98525
Methionine	Galacturonic acid	-0.434337	0.282242
Asparagine	Galacturonic acid	-0.350298	0.394944
Ornithine	Galacturonic acid	-0.337857	0.413074
Glutamine	Galacturonic acid	-0.175833	0.677046
Xylose	Galacturonic acid	0.684842	0.0609256
Glutamic acid	Galacturonic acid	-0.905256	0.00197797
Rhamnose	Galacturonic acid	0.281916	0.498746
Putrescine	Galacturonic acid	0.666672	0.0709844
Fucose	Galacturonic acid	0.749808	0.0321736
Phenylalanine	Galacturonic acid	-0.424676	0.294291
Lysine	Galacturonic acid	0.20461	0.62693
Galactonic acid	Galacturonic acid	0.594927	0.119773
Galacturonic acid	Galacturonic acid	1	NA
Inositol, myo	Galacturonic acid	0.180805	0.668306
Tyrosine	Galacturonic acid	-0.608891	0.109126
Fructose-6-phosphate	Galacturonic acid	0.23321	0.578328
Glucose-6-phosphate	Galacturonic acid	0.234175	0.576709
Inositol-1-phosphate, myo	Galacturonic acid	0.125668	0.766842
Tryptophan	Galacturonic acid	-0.195011	0.643519
Sucrose	Galacturonic acid	0.628246	0.095293
Maltose	Galacturonic acid	-0.317216	0.443916
Isomaltose	Galacturonic acid	-0.686885	0.0598514
Galactinol	Galacturonic acid	0.797592	0.0177114
Quinic acid, 3-caffeoyl	Galacturonic acid	0.903481	0.00208831
Raffinose	Galacturonic acid	0.0652903	0.877928
Maltotriose	Galacturonic acid	-0.168015	0.690851
Fructose	Galacturonic acid	0.440698	0.274445
Glucose	Galacturonic acid	0.311362	0.45283
Citric acid	Galacturonic acid	0.271802	0.514914
Yield	Inositol, myo	0.401174	0.324609
Alanine	Inositol, myo	0.268475	0.520276
Pyruvic acid	Inositol, myo	0.718823	0.0445141
Valine	Inositol, myo	0.0875487	0.836683
Isoleucine	Inositol, myo	0.254079	0.543708
Glycine	Inositol, myo	0.0885217	0.834887
Phosphoric acid	Inositol, myo	0.417468	0.303437
Proline	Inositol, myo	0.375602	0.359179
Glyceric acid	Inositol, myo	-0.336609	0.414912
Serine	Inositol, myo	0.287559	0.489813
Threonine	Inositol, myo	-0.49112	0.216507
Fumaric acid	Inositol, myo	0.105414	0.803808
Alanine, beta	Inositol, myo	0.246761	0.555761
Homoserine	Inositol, myo	0.188863	0.654213
Erythritol	Inositol, myo	0.002471	0.995367
Serine, O-acetyl	Inositol, myo	-0.323166	0.43493
Malic acid	Inositol, myo	-0.206634	0.623449
Butyric acid, 4-amino	Inositol, myo	0.233675	0.577548
Aspartic acid	Inositol, myo	0.340428	0.409299
Methionine	Inositol, myo	0.420484	0.299594
Asparagine	Inositol, myo	-0.788751	0.0199917
Ornithine	Inositol, myo	-0.674116	0.0667538
Glutamine	Inositol, myo	-0.374406	0.360835
Xylose	Inositol, myo	0.154395	0.715076
Glutamic acid	Inositol, myo	-0.136652	0.746949
Rhamnose	Inositol, myo	0.194819	0.643853
Putrescine	Inositol, myo	0.312064	0.451758
Fucose	Inositol, myo	0.0968954	0.819455
Phenylalanine	Inositol, myo	-0.0883668	0.835173
Lysine	Inositol, myo	-0.472253	0.237371
Galactonic acid	Inositol, myo	-0.0412451	0.922753
Galacturonic acid	Inositol, myo	0.180805	0.668306
Inositol, myo	Inositol, myo	1	NA
Tyrosine	Inositol, myo	0.209213	0.619023
Fructose-6-phosphate	Inositol, myo	0.388799	0.341136
Glucose-6-phosphate	Inositol, myo	0.459351	0.252203
Inositol-1-phosphate, myo	Inositol, myo	-0.68868	0.0589167
Tryptophan	Inositol, myo	0.335729	0.41621
Sucrose	Inositol, myo	0.717272	0.0451965
Maltose	Inositol, myo	-0.5139	0.192643
Isomaltose	Inositol, myo	-0.223689	0.594364
Galactinol	Inositol, myo	-0.0581845	0.89115
Quinic acid, 3-caffeoyl	Inositol, myo	-0.0703872	0.868459
Raffinose	Inositol, myo	0.0224987	0.957829
Maltotriose	Inositol, myo	0.210365	0.617047
Fructose	Inositol, myo	0.423517	0.295753
Glucose	Inositol, myo	0.317592	0.443346
Citric acid	Inositol, myo	-0.380903	0.35188
Yield	Tyrosine	-0.137327	0.745732
Alanine	Tyrosine	0.454516	0.257879
Pyruvic acid	Tyrosine	0.375486	0.35934
Valine	Tyrosine	0.498519	0.208597
Isoleucine	Tyrosine	0.281782	0.49896
Glycine	Tyrosine	0.338602	0.411978
Phosphoric acid	Tyrosine	0.0333203	0.937571
Proline	Tyrosine	0.0898465	0.832442
Glyceric acid	Tyrosine	0.19733	0.639499
Serine	Tyrosine	0.824902	0.0117202
Threonine	Tyrosine	-0.0506277	0.905235
Fumaric acid	Tyrosine	0.153401	0.716854
Alanine, beta	Tyrosine	0.847028	0.00795375
Homoserine	Tyrosine	0.179683	0.670276
Erythritol	Tyrosine	-0.479389	0.229364
Serine, O-acetyl	Tyrosine	-0.0928187	0.826962
Malic acid	Tyrosine	0.656295	0.0771397
Butyric acid, 4-amino	Tyrosine	0.880017	0.00393894
Aspartic acid	Tyrosine	0.108632	0.797912
Methionine	Tyrosine	0.850736	0.00741092
Asparagine	Tyrosine	0.00369422	0.993073
Ornithine	Tyrosine	0.0230427	0.95681
Glutamine	Tyrosine	-0.472883	0.236659
Xylose	Tyrosine	-0.30871	0.456892
Glutamic acid	Tyrosine	0.528573	0.17805
Rhamnose	Tyrosine	0.0531032	0.900619
Putrescine	Tyrosine	0.0378834	0.929037
Fucose	Tyrosine	-0.582676	0.129578
Phenylalanine	Tyrosine	-0.0241698	0.954699
Lysine	Tyrosine	-0.548002	0.159674
Galactonic acid	Tyrosine	-0.797156	0.0178198
Galacturonic acid	Tyrosine	-0.608891	0.109126
Inositol, myo	Tyrosine	0.209213	0.619023
Tyrosine	Tyrosine	1	NA
Fructose-6-phosphate	Tyrosine	-0.596124	0.118838
Glucose-6-phosphate	Tyrosine	-0.397246	0.329812
Inositol-1-phosphate, myo	Tyrosine	-0.449163	0.264235
Tryptophan	Tyrosine	0.0509163	0.904697
Sucrose	Tyrosine	-0.229767	0.584109
Maltose	Tyrosine	-0.0307913	0.942303
Isomaltose	Tyrosine	0.0797192	0.851159
Galactinol	Tyrosine	-0.834108	0.0100405
Quinic acid, 3-caffeoyl	Tyrosine	-0.838998	0.00921435
Raffinose	Tyrosine	0.325318	0.431699
Maltotriose	Tyrosine	-0.288186	0.488823
Fructose	Tyrosine	-0.340427	0.409301
Glucose	Tyrosine	-0.352796	0.391347
Citric acid	Tyrosine	-0.543531	0.163807
Yield	Fructose-6-phosphate	0.561741	0.147334
Alanine	Fructose-6-phosphate	0.219817	0.600928
Pyruvic acid	Fructose-6-phosphate	-0.0898679	0.832403
Valine	Fructose-6-phosphate	0.0402963	0.924526
Isoleucine	Fructose-6-phosphate	0.0938484	0.825065
Glycine	Fructose-6-phosphate	0.208135	0.620872
Phosphoric acid	Fructose-6-phosphate	0.296734	0.475421
Proline	Fructose-6-phosphate	0.412666	0.309606
Glyceric acid	Fructose-6-phosphate	-0.133705	0.752274
Serine	Fructose-6-phosphate	-0.196724	0.640548
Threonine	Fructose-6-phosphate	0.0973244	0.818666
Fumaric acid	Fructose-6-phosphate	-0.423132	0.296238
Alanine, beta	Fructose-6-phosphate	-0.614583	0.104946
Homoserine	Fructose-6-phosphate	0.172168	0.683507
Erythritol	Fructose-6-phosphate	0.00480042	0.990999
Serine, O-acetyl	Fructose-6-phosphate	-0.119339	0.778354
Malic acid	Fructose-6-phosphate	-0.662734	0.0732852
Butyric acid, 4-amino	Fructose-6-phosphate	-0.570172	0.140031
Aspartic acid	Fructose-6-phosphate	0.422854	0.29659
Methionine	Fructose-6-phosphate	-0.254028	0.543792
Asparagine	Fructose-6-phosphate	-0.170695	0.686109
Ornithine	Fructose-6-phosphate	-0.108765	0.797668
Glutamine	Fructose-6-phosphate	0.600244	0.115653
Xylose	Fructose-6-phosphate	-0.150988	0.721171
Glutamic acid	Fructose-6-phosphate	-0.0385089	0.927867
Rhamnose	Fructose-6-phosphate	-0.229633	0.584334
Putrescine	Fructose-6-phosphate	-0.217331	0.605154
Fucose	Fructose-6-phosphate	0.232802	0.579011
Phenylalanine	Fructose-6-phosphate	0.387354	0.343091
Lysine	Fructose-6-phosphate	0.398652	0.327946
Galactonic acid	Fructose-6-phosphate	0.582862	0.129425
Galacturonic acid	Fructose-6-phosphate	0.23321	0.578328
Inositol, myo	Fructose-6-phosphate	0.388799	0.341136
Tyrosine	Fructose-6-phosphate	-0.596124	0.118838
Fructose-6-phosphate	Fructose-6-phosphate	1	NA
Glucose-6-phosphate	Fructose-6-phosphate	0.848914	0.00767465
Inositol-1-phosphate, myo	Fructose-6-phosphate	0.0885756	0.834787
Tryptophan	Fructose-6-phosphate	0.570769	0.139521
Sucrose	Fructose-6-phosphate	0.456334	0.255738
Maltose	Fructose-6-phosphate	-0.133632	0.752407
Isomaltose	Fructose-6-phosphate	0.328784	0.426515
Galactinol	Fructose-6-phosphate	0.505204	0.201581
Quinic acid, 3-caffeoyl	Fructose-6-phosphate	0.365283	0.373581
Raffinose	Fructose-6-phosphate	-0.654892	0.0779949
Maltotriose	Fructose-6-phosphate	0.850662	0.00742152
Fructose	Fructose-6-phosphate	0.620999	0.100346
Glucose	Fructose-6-phosphate	0.727831	0.0406744
Citric acid	Fructose-6-phosphate	0.304007	0.464133
Yield	Glucose-6-phosphate	0.303167	0.465431
Alanine	Glucose-6-phosphate	0.455311	0.256941
Pyruvic acid	Glucose-6-phosphate	-0.14241	0.73657
Valine	Glucose-6-phosphate	0.232169	0.580074
Isoleucine	Glucose-6-phosphate	0.229126	0.585189
Glycine	Glucose-6-phosphate	0.551245	0.156712
Phosphoric acid	Glucose-6-phosphate	0.318742	0.441603
Proline	Glucose-6-phosphate	0.348854	0.39703
Glyceric acid	Glucose-6-phosphate	-0.243758	0.560736
Serine	Glucose-6-phosphate	-0.0119021	0.977686
Threonine	Glucose-6-phosphate	0.291368	0.483817
Fumaric acid	Glucose-6-phosphate	-0.424711	0.294246
Alanine, beta	Glucose-6-phosphate	-0.311241	0.453016
Homoserine	Glucose-6-phosphate	0.33265	0.420766
Erythritol	Glucose-6-phosphate	0.27225	0.514194
Serine, O-acetyl	Glucose-6-phosphate	0.189815	0.652553
Malic acid	Glucose-6-phosphate	-0.65417	0.0784372
Butyric acid, 4-amino	Glucose-6-phosphate	-0.256123	0.540359
Aspartic acid	Glucose-6-phosphate	0.336077	0.415697
Methionine	Glucose-6-phosphate	-0.0363842	0.93184
Asparagine	Glucose-6-phosphate	-0.107456	0.800066
Ornithine	Glucose-6-phosphate	0.121162	0.775036
Glutamine	Glucose-6-phosphate	0.563609	0.145698
Xylose	Glucose-6-phosphate	-0.00409035	0.992331
Glutamic acid	Glucose-6-phosphate	0.102737	0.80872
Rhamnose	Glucose-6-phosphate	0.0130531	0.975528
Putrescine	Glucose-6-phosphate	0.106577	0.801676
Fucose	Glucose-6-phosphate	0.395334	0.332361
Phenylalanine	Glucose-6-phosphate	0.646883	0.0829833
Lysine	Glucose-6-phosphate	0.52471	0.181833
Galactonic acid	Glucose-6-phosphate	0.458915	0.252713
Galacturonic acid	Glucose-6-phosphate	0.234175	0.576709
Inositol, myo	Glucose-6-phosphate	0.459351	0.252203
Tyrosine	Glucose-6-phosphate	-0.397246	0.329812
Fructose-6-phosphate	Glucose-6-phosphate	0.848914	0.00767465
Glucose-6-phosphate	Glucose-6-phosphate	1	NA
Inositol-1-phosphate, myo	Glucose-6-phosphate	0.188102	0.65554
Tryptophan	Glucose-6-phosphate	0.752518	0.0312085
Sucrose	Glucose-6-phosphate	0.463577	0.247295
Maltose	Glucose-6-phosphate	-0.392921	0.335588
Isomaltose	Glucose-6-phosphate	0.300028	0.470295
Galactinol	Glucose-6-phosphate	0.433738	0.282983
Quinic acid, 3-caffeoyl	Glucose-6-phosphate	0.273527	0.512143
Raffinose	Glucose-6-phosphate	-0.59327	0.121074
Maltotriose	Glucose-6-phosphate	0.764927	0.0270187
Fructose	Glucose-6-phosphate	0.595329	0.119459
Glucose	Glucose-6-phosphate	0.780145	0.0223793
Citric acid	Glucose-6-phosphate	0.286091	0.492131
Yield	Inositol-1-phosphate, myo	-0.0246957	0.953714
Alanine	Inositol-1-phosphate, myo	0.116118	0.784228
Pyruvic acid	Inositol-1-phosphate, myo	-0.879169	0.00402036
Valine	Inositol-1-phosphate, myo	-0.186591	0.658178
Isoleucine	Inositol-1-phosphate, myo	0.0170401	0.968056
Glycine	Inositol-1-phosphate, myo	0.221614	0.597878
Phosphoric acid	Inositol-1-phosphate, myo	-0.165076	0.696059
Proline	Inositol-1-phosphate, myo	-0.197734	0.638799
Glyceric acid	Inositol-1-phosphate, myo	0.26468	0.526416
Serine	Inositol-1-phosphate, myo	-0.444624	0.269686
Threonine	Inositol-1-phosphate, myo	0.756768	0.0297317
Fumaric acid	Inositol-1-phosphate, myo	-0.599895	0.115921
Alanine, beta	Inositol-1-phosphate, myo	-0.456942	0.255024
Homoserine	Inositol-1-phosphate, myo	-0.0546079	0.897814
Erythritol	Inositol-1-phosphate, myo	0.347094	0.399579
Serine, O-acetyl	Inositol-1-phosphate, myo	0.723841	0.0423493
Malic acid	Inositol-1-phosphate, myo	-0.428284	0.289763
Butyric acid, 4-amino	Inositol-1-phosphate, myo	-0.461836	0.249312
Aspartic acid	Inositol-1-phosphate, myo	0.0882514	0.835386
Methionine	Inositol-1-phosphate, myo	-0.381567	0.35097
Asparagine	Inositol-1-phosphate, myo	0.832785	0.0102717
Ornithine	Inositol-1-phosphate, myo	0.74941	0.0323168
Glutamine	Inositol-1-phosphate, myo	0.627466	0.0958296
Xylose	Inositol-1-phosphate, myo	0.139451	0.7419
Glutamic acid	Inositol-1-phosphate, myo	0.10176	0.810512
Rhamnose	Inositol-1-phosphate, myo	0.132759	0.753987
Putrescine	Inositol-1-phosphate, myo	-0.153478	0.716716
Fucose	Inositol-1-phosphate, myo	0.442011	0.27285
Phenylalanine	Inositol-1-phosphate, myo	0.423843	0.295341
Lysine	Inositol-1-phosphate, myo	0.800599	0.0169747
Galactonic acid	Inositol-1-phosphate, myo	0.471098	0.23868
Galacturonic acid	Inositol-1-phosphate, myo	0.125668	0.766842
Inositol, myo	Inositol-1-phosphate, myo	-0.68868	0.0589167
Tyrosine	Inositol-1-phosphate, myo	-0.449163	0.264235
Fructose-6-phosphate	Inositol-1-phosphate, myo	0.0885756	0.834787
Glucose-6-phosphate	Inositol-1-phosphate, myo	0.188102	0.65554
Inositol-1-phosphate, myo	Inositol-1-phosphate, myo	1	NA
Tryptophan	Inositol-1-phosphate, myo	0.175184	0.678188
Sucrose	Inositol-1-phosphate, myo	-0.512886	0.193674
Maltose	Inositol-1-phosphate, myo	0.437079	0.278869
Isomaltose	Inositol-1-phosphate, myo	0.374316	0.36096
Galactinol	Inositol-1-phosphate, myo	0.279054	0.503301
Quinic acid, 3-caffeoyl	Inositol-1-phosphate, myo	0.409607	0.313566
Raffinose	Inositol-1-phosphate, myo	-0.579111	0.132512
Maltotriose	Inositol-1-phosphate, myo	0.173644	0.680903
Fructose	Inositol-1-phosphate, myo	-0.190412	0.651514
Glucose	Inositol-1-phosphate, myo	0.0596474	0.888426
Citric acid	Inositol-1-phosphate, myo	0.595389	0.119412
Yield	Tryptophan	0.317302	0.443786
Alanine	Tryptophan	0.854104	0.00693901
Pyruvic acid	Tryptophan	-0.0809365	0.848906
Valine	Tryptophan	0.443062	0.271575
Isoleucine	Tryptophan	0.0170877	0.967967
Glycine	Tryptophan	0.786241	0.0206708
Phosphoric acid	Tryptophan	-0.110469	0.79455
Proline	Tryptophan	0.0849825	0.841423
Glyceric acid	Tryptophan	-0.111168	0.793271
Serine	Tryptophan	0.258473	0.536516
Threonine	Tryptophan	0.27682	0.506869
Fumaric acid	Tryptophan	-0.601651	0.114576
Alanine, beta	Tryptophan	-0.0661009	0.876421
Homoserine	Tryptophan	0.0176142	0.96698
Erythritol	Tryptophan	-0.12482	0.768381
Serine, O-acetyl	Tryptophan	0.11958	0.777916
Malic acid	Tryptophan	-0.491005	0.216632
Butyric acid, 4-amino	Tryptophan	0.110305	0.79485
Aspartic acid	Tryptophan	0.34921	0.396515
Methionine	Tryptophan	0.168379	0.690205
Asparagine	Tryptophan	0.142748	0.735961
Ornithine	Tryptophan	0.346148	0.400953
Glutamine	Tryptophan	0.43861	0.276993
Xylose	Tryptophan	-0.326772	0.429522
Glutamic acid	Tryptophan	0.542073	0.165167
Rhamnose	Tryptophan	-0.257437	0.538208
Putrescine	Tryptophan	-0.0972841	0.81874
Fucose	Tryptophan	0.103071	0.808107
Phenylalanine	Tryptophan	0.7386	0.036357
Lysine	Tryptophan	0.386959	0.343627
Galactonic acid	Tryptophan	-0.0911626	0.830015
Galacturonic acid	Tryptophan	-0.195011	0.643519
Inositol, myo	Tryptophan	0.335729	0.41621
Tyrosine	Tryptophan	0.0509163	0.904697
Fructose-6-phosphate	Tryptophan	0.570769	0.139521
Glucose-6-phosphate	Tryptophan	0.752518	0.0312085
Inositol-1-phosphate, myo	Tryptophan	0.175184	0.678188
Tryptophan	Tryptophan	1	NA
Sucrose	Tryptophan	0.135377	0.749253
Maltose	Tryptophan	-0.0692352	0.870598
Isomaltose	Tryptophan	0.6731	0.0673221
Galactinol	Tryptophan	-0.0228741	0.957126
Quinic acid, 3-caffeoyl	Tryptophan	-0.210425	0.616945
Raffinose	Tryptophan	-0.596148	0.11882
Maltotriose	Tryptophan	0.607087	0.11047
Fructose	Tryptophan	0.13139	0.756464
Glucose	Tryptophan	0.431044	0.286321
Citric acid	Tryptophan	-0.187644	0.656339
Yield	Sucrose	0.040717	0.92374
Alanine	Sucrose	-0.22508	0.592012
Pyruvic acid	Sucrose	0.36541	0.373403
Valine	Sucrose	0.0595069	0.888688
Isoleucine	Sucrose	0.0580977	0.891312
Glycine	Sucrose	-0.137627	0.74519
Phosphoric acid	Sucrose	0.267129	0.522451
Proline	Sucrose	-0.00960784	0.981986
Glyceric acid	Sucrose	-0.822157	0.0122531
Serine	Sucrose	-0.0690015	0.871032
Threonine	Sucrose	-0.535689	0.171195
Fumaric acid	Sucrose	0.118639	0.779631
Alanine, beta	Sucrose	-0.21301	0.612523
Homoserine	Sucrose	0.0596591	0.888404
Erythritol	Sucrose	0.36908	0.368252
Serine, O-acetyl	Sucrose	-0.139396	0.741998
Malic acid	Sucrose	-0.334898	0.417438
Butyric acid, 4-amino	Sucrose	-0.152327	0.718775
Aspartic acid	Sucrose	0.0390317	0.92689
Methionine	Sucrose	-0.025212	0.952748
Asparagine	Sucrose	-0.783228	0.0215046
Ornithine	Sucrose	-0.548186	0.159505
Glutamine	Sucrose	-0.213239	0.612131
Xylose	Sucrose	0.167296	0.692124
Glutamic acid	Sucrose	-0.545931	0.161581
Rhamnose	Sucrose	-0.101535	0.810926
Putrescine	Sucrose	0.621743	0.0998212
Fucose	Sucrose	0.230954	0.582114
Phenylalanine	Sucrose	-0.214207	0.610478
Lysine	Sucrose	-0.0715861	0.866234
Galactonic acid	Sucrose	0.16904	0.689037
Galacturonic acid	Sucrose	0.628246	0.095293
Inositol, myo	Sucrose	0.717272	0.0451965
Tyrosine	Sucrose	-0.229767	0.584109
Fructose-6-phosphate	Sucrose	0.456334	0.255738
Glucose-6-phosphate	Sucrose	0.463577	0.247295
Inositol-1-phosphate, myo	Sucrose	-0.512886	0.193674
Tryptophan	Sucrose	0.135377	0.749253
Sucrose	Sucrose	1	NA
Maltose	Sucrose	-0.754638	0.0304662
Isomaltose	Sucrose	-0.536072	0.170829
Galactinol	Sucrose	0.580301	0.131529
Quinic acid, 3-caffeoyl	Sucrose	0.35855	0.383115
Raffinose	Sucrose	0.233883	0.5772
Maltotriose	Sucrose	0.148905	0.724903
Fructose	Sucrose	0.760549	0.0284545
Glucose	Sucrose	0.61113	0.10747
Citric acid	Sucrose	-0.102462	0.809225
Yield	Maltose	0.482089	0.226371
Alanine	Maltose	0.13224	0.754926
Pyruvic acid	Maltose	-0.245947	0.557108
Valine	Maltose	-0.426534	0.291954
Isoleucine	Maltose	-0.182254	0.665766
Glycine	Maltose	-0.216639	0.606332
Phosphoric acid	Maltose	-0.308537	0.457159
Proline	Maltose	-0.0668798	0.874974
Glyceric acid	Maltose	0.691569	0.057431
Serine	Maltose	-0.286981	0.490724
Threonine	Maltose	0.198445	0.637568
Fumaric acid	Maltose	-0.411036	0.311714
Alanine, beta	Maltose	-0.23699	0.572001
Homoserine	Maltose	-0.422663	0.296832
Erythritol	Maltose	-0.433226	0.283616
Serine, O-acetyl	Maltose	-0.000602675	0.99887
Malic acid	Maltose	-0.0912072	0.829933
Butyric acid, 4-amino	Maltose	-0.278622	0.50399
Aspartic acid	Maltose	0.290455	0.485251
Methionine	Maltose	-0.185837	0.659495
Asparagine	Maltose	0.591863	0.122184
Ornithine	Maltose	0.174485	0.67942
Glutamine	Maltose	0.115881	0.78466
Xylose	Maltose	-0.0804479	0.84981
Glutamic acid	Maltose	0.213682	0.611375
Rhamnose	Maltose	-0.0286998	0.946218
Putrescine	Maltose	-0.718158	0.0448059
Fucose	Maltose	-0.0584216	0.890708
Phenylalanine	Maltose	-0.122848	0.771966
Lysine	Maltose	-0.05001	0.906388
Galactonic acid	Maltose	0.0568296	0.893674
Galacturonic acid	Maltose	-0.317216	0.443916
Inositol, myo	Maltose	-0.5139	0.192643
Tyrosine	Maltose	-0.0307913	0.942303
Fructose-6-phosphate	Maltose	-0.133632	0.752407
Glucose-6-phosphate	Maltose	-0.392921	0.335588
Inositol-1-phosphate, myo	Maltose	0.437079	0.278869
Tryptophan	Maltose	-0.0692352	0.870598
Sucrose	Maltose	-0.754638	0.0304662
Maltose	Maltose	1	NA
Isomaltose	Maltose	0.494616	0.21275
Galactinol	Maltose	-0.377739	0.356228
Quinic acid, 3-caffeoyl	Maltose	-0.0436401	0.918279
Raffinose	Maltose	-0.467506	0.242775
Maltotriose	Maltose	-0.0586614	0.890262
Fructose	Maltose	-0.672512	0.0676522
Glucose	Maltose	-0.574214	0.136602
Citric acid	Maltose	-0.017272	0.967621
Yield	Isomaltose	0.320529	0.438903
Alanine	Isomaltose	0.748769	0.0325482
Pyruvic acid	Isomaltose	-0.269754	0.518213
Valine	Isomaltose	0.368305	0.369337
Isoleucine	Isomaltose	-0.0873203	0.837105
Glycine	Isomaltose	0.647432	0.0826352
Phosphoric acid	Isomaltose	-0.233478	0.577877
Proline	Isomaltose	0.223247	0.595112
Glyceric acid	Isomaltose	0.534548	0.172284
Serine	Isomaltose	0.266622	0.52327
Threonine	Isomaltose	0.521883	0.184628
Fumaric acid	Isomaltose	-0.496122	0.211143
Alanine, beta	Isomaltose	-0.0505823	0.90532
Homoserine	Isomaltose	0.0104426	0.980422
Erythritol	Isomaltose	-0.577505	0.133846
Serine, O-acetyl	Isomaltose	-0.081111	0.848583
Malic acid	Isomaltose	-0.0993765	0.814892
Butyric acid, 4-amino	Isomaltose	0.0602522	0.8873
Aspartic acid	Isomaltose	0.257352	0.538347
Methionine	Isomaltose	0.0494282	0.907473
Asparagine	Isomaltose	0.579456	0.132226
Ornithine	Isomaltose	0.559201	0.149575
Glutamine	Isomaltose	0.637934	0.0887711
Xylose	Isomaltose	-0.601663	0.114567
Glutamic acid	Isomaltose	0.836332	0.00965908
Rhamnose	Isomaltose	-0.375779	0.358935
Putrescine	Isomaltose	-0.742344	0.0349248
Fucose	Isomaltose	-0.278895	0.503556
Phenylalanine	Isomaltose	0.730252	0.0396779
Lysine	Isomaltose	0.335585	0.416423
Galactonic acid	Isomaltose	-0.140455	0.740091
Galacturonic acid	Isomaltose	-0.686885	0.0598514
Inositol, myo	Isomaltose	-0.223689	0.594364
Tyrosine	Isomaltose	0.0797192	0.851159
Fructose-6-phosphate	Isomaltose	0.328784	0.426515
Glucose-6-phosphate	Isomaltose	0.300028	0.470295
Inositol-1-phosphate, myo	Isomaltose	0.374316	0.36096
Tryptophan	Isomaltose	0.6731	0.0673221
Sucrose	Isomaltose	-0.536072	0.170829
Maltose	Isomaltose	0.494616	0.21275
Isomaltose	Isomaltose	1	NA
Galactinol	Isomaltose	-0.361226	0.379313
Quinic acid, 3-caffeoyl	Isomaltose	-0.451744	0.261161
Raffinose	Isomaltose	-0.669846	0.0691617
Maltotriose	Isomaltose	0.574701	0.136193
Fructose	Isomaltose	-0.29074	0.484803
Glucose	Isomaltose	0.021716	0.959295
Citric acid	Isomaltose	-0.0367313	0.931191
Yield	Galactinol	-0.127697	0.763158
Alanine	Galactinol	-0.510053	0.196571
Pyruvic acid	Galactinol	-0.388419	0.34165
Valine	Galactinol	-0.215312	0.608594
Isoleucine	Galactinol	-0.142858	0.735763
Glycine	Galactinol	-0.246262	0.556587
Phosphoric acid	Galactinol	0.0307382	0.942402
Proline	Galactinol	-0.259913	0.534166
Glyceric acid	Galactinol	-0.640426	0.0871368
Serine	Galactinol	-0.634544	0.0910229
Threonine	Galactinol	-0.0418089	0.9217
Fumaric acid	Galactinol	-0.143004	0.7355
Alanine, beta	Galactinol	-0.77131	0.0250067
Homoserine	Galactinol	-0.081153	0.848505
Erythritol	Galactinol	0.649188	0.081529
Serine, O-acetyl	Galactinol	0.265382	0.525278
Malic acid	Galactinol	-0.576475	0.134705
Butyric acid, 4-amino	Galactinol	-0.72614	0.0413791
Aspartic acid	Galactinol	-0.147708	0.727049
Methionine	Galactinol	-0.649134	0.0815629
Asparagine	Galactinol	-0.155329	0.713408
Ornithine	Galactinol	-0.00781913	0.98534
Glutamine	Galactinol	0.33516	0.41705
Xylose	Galactinol	0.246613	0.556007
Glutamic acid	Galactinol	-0.648219	0.0821387
Rhamnose	Galactinol	-0.164703	0.696722
Putrescine	Galactinol	0.409873	0.313222
Fucose	Galactinol	0.515944	0.190574
Phenylalanine	Galactinol	-0.0396279	0.925775
Lysine	Galactinol	0.596028	0.118913
Galactonic acid	Galactinol	0.63404	0.0913603
Galacturonic acid	Galactinol	0.797592	0.0177114
[truncated: 304 more rows]
