# Supplementary material for: Multi-gene metabolic engineering of tomato plants results in increased fruit yield up to 23%
Source: Sci Rep. 2020 Oct 14;10:17219. doi: 10.1038/s41598-020-73709-6 (PMC7560729; doi:10.1038/s41598-020-73709-6)
Supplement: Supplementary file 5 — Supplementary Table S6 [file 41598_2020_73709_MOESM5_ESM.xlsx]

## Sheet: Sheet1
Supplementary Table S6: Construction of transformation vectors.
Name	Gene of Interest	Promoter
pSKJ1	FpGDC, Flaveria pringlei Glycine Decarboxylase, protein H, full coding sequence	CaMV 35S, constitutive promoter
pSKJ2	AtAAP1, Arabidopsis thaliana Aminoacid Permease 1, full coding sequence	CoYMV, Commelina yellow mottle virus promoter region
pSKJ3	AtSUC2, Arabidopsis thaliana, Sucrose Transporter 2, full coding sequence	CoYMV, Commelina yellow mottle virus promoter region
pSKJ6	AtSUC2, Arabidopsis thaliana, Sucrose Transporter 2, full coding sequence	B33 Patatin, fruit -specific promoter region
pSKJ8	AtAAP6, Arabidopsis thaliana Aminoacid Permease 6, full CDS	B33 Patatin, fruit -specific promoter region
pSKJ10	EcPPase, Escherichia coli Pyrophosphatase, full coding sequence	StcyFBPase, Solanum tuberosum cytosolic Fructose-1,6-Bisphosphatase promoter region
pSKJ12	NtGS2, Nicotiana tabacum Glutamine Synthetase 2, full coding sequence	SlRbcS, Solanum lycopersicum small subunit of Rubisco promoter region
pSKJ15	SpLIN5, Solanum penellii flower- and fruit-specific invertase LIN5, full coding sequence	B33 Patatin, fruit -specific promoter region
pSKJ16	AtSBP, Arabidopsis thaliana Sedoheptulose-1,7-Bisphosphatase	SlRbcS, Solanum lycopersicum small subunit of Rubisco promoter region
pSKJ18	ShAgpL1, S. habrochaites Large subunit of ADPglucose pyrophosphorylase 1, full coding sequence	ShAGPase, native promoter
pSKJ20	AtSTP3, Arabidopsis thaliana Sugar Transporter Protein 3, full coding sequence	B33 Patatin, fruit -specific promoter region
pSKJ22	AtSUS1, Arabidopsis thaliana Sucrose Synthase 1, full coding sequence	B33 Patatin, fruit -specific promoter region
pSKJ24	AtSWEET11, Arabidopsis thaliana, Sucrose Efflux Cotransporter 11	SlRbcS, Solanum lycopersicum small subunit of Rubisco promoter region
pSKJ26	AtTMT1, Arabidopsis thaliana Tonoplast Monosaccharide Transporter 1, full coding sequence	B33 Patatin, fruit -specific promoter region
pSKJ28	SlCAT9, Solanum lycopersicum Cationic Aminoacid Transporter 9	E8, ethylene-inducible, ripening-specific promoter region
pSKJ30	AtSTP6, Arabidopsis thaliana Sugar Transporter Protein 6, full coding sequence	B33 Patatin, fruit -specific promoter region
pSKJ32	AtSUC9, Arabidopsis thaliana, Sucrose Transporter 9, full coding sequence	B33 Patatin, fruit -specific promoter region
pSKJ33	SlmMDH, Solanum lycopersicum mitochondrial malate dehydrogenase	SlRbcS, Solanum lycopersicum small subunit of Rubisco promoter region
pSKJ35	SlINVINV1, Solanum lycopersicum Invertase Inhibitor	CaMV 35S, constitutive promoter
pK7GWIWG2(I)_SlSPA	SlSPA, Solanum lycopersicum Sugar Partitioning Affecting	CaMV 35S, constitutive promoter
pPH200	nptII, neomycin phosphotransferase II, kanamycin resistance gene	CaMV 35S, constitutive promoter
Silencing
Resistance
