# Supplementary material for: Multi-gene metabolic engineering of tomato plants results in increased fruit yield up to 23%
Source: Sci Rep. 2020 Oct 14;10:17219. doi: 10.1038/s41598-020-73709-6 (PMC7560729; doi:10.1038/s41598-020-73709-6)
Supplement: Supplementary file 6 — Supplementary Table S7 [file 41598_2020_73709_MOESM6_ESM.xlsx]

## Sheet: Sheet1
	Supplementary Table S7. qRT-PCR primer list
	Gene	Primer	Sequence (5'→3')	Purpose
	SlmMDR	oSKJ115qSlMDHF	TTGCACTCACAAAGCGAACC	qPCR
		oSKJ116qSlMDHR	TTCAACCCCTTCAAGCAAGC	qPCR
	AtSBP	oSKJ118qAtSBPF	AGGCAAAGTTGAGGCTGTTG	qPCR
		oSKJ119qAtSBPR	TTGTCAAGCACGGACTTGTG	qPCR
	SlSPA	oSKJ121qSlSPAF	ACTGGTGCTCAGAAATGCAG	qPCR
		oSKJ122qSlSPAR	AGCACCGTCACAATTGATGC	qPCR
	EcPP	oSKJ124qEcPPAF	AAGATGCGAAACTGGTTGCG	qPCR
		oSKJ125qEcPPAR	TTGCGCTTTCAGCAGTTCAG	qPCR
	NtGS2	oSKJ127qNtGS2F	TGTGAACCAGAGTGAACAGC	qPCR
		oSKJ128qNtGS2R	AGCATGCTTGACTGGCTTTG	qPCR
	FpGLDH	oSKJ130qFpGLDHF	AAGTGTCAAAGCCACCAGTG	qPCR
		oSKJ131qFpGLDHR	GGGCTCGAATTGATCAAACCAG	qPCR
	AtSWEET11	oSKJ133qAtS11F	ACGCCTTTGGTTGCTTCATC	qPCR
		oSKJ134qAtS11R	TGGCAAAGAAGGAGAATCGC	qPCR
	AtSUC2	oSKJ136qAtSUC2F	AGTCACCGTTGCTGTTTTCC	qPCR
		oSKJ137qAtSUC2R	TTTTCGGCGGTTTGTCAAGC	qPCR
	AtSTP6	oSKJ139qAtSTP6F	TGTGTGCGTTTACGTGATGG	qPCR
		oSKJ140qAtSTP6R	AATCCTGCGCTACGTGTTTC	qPCR
	AtSTP3	oSKJ142qAtSTP3F	TTTTGCGGTGGCTCAAAGTG	qPCR
		oSKJ143qAtSTP3R	AAAAACAGCTGCACCGCTAC	qPCR
	SpLIN5	oSKJ145qSpLIN5F	TTTCAGCCGCCGAAACATTG	qPCR
		oSKJ146qSpLIN5R	TGCGCCCAAATAATGTTGCC	qPCR
	SlINVINH	oSKJ148qSlINVINHF	CTCCTCAAGCTTGGAAAGATCC	qPCR
		oSKJ149qSlINVINHR	GTGCATCACCAGAAGAACCAAC	qPCR
		oSKJ116qSlMDHR	TTCAACCCCTTCAAGCAAGC	qPCR
	AtSUS1	oSKJ151qSUS1F	AAGGGTGCTTTTGTCCAACC	qPCR
		oSKJ152qSUS1R	AAACCCGATTTACCGTGCAC	qPCR
	ShAgpL1	oSKJ154qShADPF	TTTCATGTGCACCAGCTGAG	qPCR
		oSKJ155qShADPR	ACAGCCGAGCATCAGATTTTGGGC	qPCR
	AtTMT1	oSKJ157qAtTMT1F	AGCTACATTCACGCTTCTGC	qPCR
		oSKJ158qAtTMT1R	AACCAAGGCACGCTTAACAC	qPCR
	AtAAP6	oSKJ160qAtAAP6F	TTTGCCAATGTCTGCATCGC	qPCR
		oSKJ161qAtAAP6R	TTATCAGGCCAACGTTTCGC	qPCR
	SlCAT9	oSKJ163qSlCAT9F	AGTTGTCTGTTGCGGGTTTG	qPCR
		oSKJ164qSlCAT9R	ACGGAAATGAAGAGCAGCAG	qPCR
	AtSUC9	oSKJ166qAtSUC9F	ACCTTGCCGTGCTTTTCTTG	qPCR
		oSKJ167qAtSUC9R	AAAATCGCGTTGGCAGTTCG	qPCR
	AtAAP1	oSKJ169qAtAAP1F	ATCGGCTATGCTGCATTTGG	qPCR
		oSKJ170qAtAAP1R	AATAAGGTGGACAGCGATGC	qPCR
	SlFRG03	oSKJ182SlFRG03F	GGCTGAACTGGCTCCTACTC	qPCR
		oSKJ183SlFRG03R	TTTCGCAAGGTTACAAGCAC	qPCR
