# Supplementary material for: Multi-gene metabolic engineering of tomato plants results in increased fruit yield up to 23%
Source: Sci Rep. 2020 Oct 14;10:17219. doi: 10.1038/s41598-020-73709-6 (PMC7560729; doi:10.1038/s41598-020-73709-6)
Supplement: Supplementary file 7 — Supplementary Table S8 [file 41598_2020_73709_MOESM7_ESM.xlsx]

## Sheet: Experiment 1 (glasshouse)
Supplementary Table S8. Relative expression of genes involved in carbon and nitrogen fluxes. Expression by quantitative real-time PCR (qRT-PCR)
Leave Gene expression	Line	AtAAP1	SD	SE		SlmMDH	SD	SE		AtSBP	SD	SE		SlSPA	SD	SE		EcPP	SD	SE		NtGS2	SD	SE		FpGLDH	SD	SE		AtSUC2	SD	SE		SlINVINH	SD	SE		SlCAT9	SD	SE		AtAAP1	SD	SE
	WT					1.06095	0.412843	0.168543						1.05796	0.377323	0.154041																		1.04895	0.365602	0.149257		1.07117	0.479923	0.195928
	L2	1533.38	171.725	70.1065		0.50617	0.0248421	0.0101417		12184.9	2608.15	1064.77		0.561106	0.0448368	0.0183045		23278.3	6443.61	2630.59		7533.25	2171.25	886.409						109831	84346.7	34434.4		1.08676	0.208794	0.0852396		1.02626	0.0503826	0.0205686		1533.38	171.725	70.1065
	L8	1156.81	227.007	92.6754		0.407466	0.13618	0.0555953		19210.1	7271.44	2968.55		0.236803	0.0871278	0.0355698		4444.76	855.103	349.094		4271.08	4088.57	1669.15		128875	13252.2	5410.21		24770.1	7988.7	3261.37		0.215043	0.0644216	0.0263		0.842194	0.264592	0.108019		1156.81	227.007	92.6754
	L9	6783.63	2502.79	1021.76		0.324109	0.104831	0.0427971		10041.7	2297.37	937.899		0.227779	0.0720205	0.0294023		18755.4	4008.75	1636.57		11351.5	8484.52	3463.79		148543	87376.4	35671.3		47015	13704.2	5594.73		0.146983	0.0486262	0.0198515		1.32681	0.41642	0.170003		6783.63	2502.79	1021.76
	L14	6689.09	1210.33	494.115		0.690404	0.083053	0.0339063		1779.93	318.354	129.967		0.594453	0.062791	0.0256343		3818.23	674.23	275.253		11292.3	3709.99	1514.6		174855	69984.1	28570.9		56848.3	10331.4	4217.77		0.65891	0.256287	0.104629		1.40346	0.17148	0.0700064		6689.09	1210.33	494.115
	L20	1601.08	635.782	259.557		0.150514	0.0339589	0.0138637		16711.8	14202.5	5798.16		0.210157	0.0819967	0.033475		16751.3	6422.16	2621.84		10439.7	5593.83	2283.67		157568	87457.9	35704.5		30551	10536.7	4301.59		0.161651	0.0470095	0.0191916		1.2288	0.274422	0.112032		1601.08	635.782	259.557
	L23	3075.73	650.849	265.708		1.08104	0.2696	0.110064		#DIV/0!	#DIV/0!	#DIV/0!		0.636274	0.214328	0.0874989		3564.73	1208.35	493.308		11089.6	6712.53	2740.38		4209.92	3216.71	1313.22		182365	48551.1	19820.9		0.892701	0.533105	0.217639		1.11221	0.271121	0.110685		3075.73	650.849	265.708
	L30	1405.61	446.28	182.193		0.58746	0.0846287	0.0345495		14618.6	6773.83	2765.41		1.72655	0.504351	0.205901		14375.2	9666.08	3946.16		7849.47	6026.61	2460.35						172887	38598.8	15757.9		0.452729	0.0843104	0.0344196		1.1928	0.17257	0.0704516		1405.61	446.28	182.193
	L34	7223.71	1516.84	619.246		0.522168	0.0441312	0.0180165		14807.4	9517.27	3885.41		0.577751	0.126682	0.0517179		6757.1	1726.99	705.042		6746.87	2903.44	1185.33						17768.1	904.886	369.418		0.344675	0.0755246	0.0308328		1.05998	0.088773	0.0362414		7223.71	1516.84	619.246
	L36	7223.71	1516.84	619.246		0.522168	0.0441312	0.0180165		14807.4	9517.27	3885.41		0.577751	0.126682	0.0517179		6757.1	1726.99	705.042		6746.87	2903.44	1185.33						17768.1	904.886	369.418		0.344675	0.0755246	0.0308328		1.05998	0.088773	0.0362414		7223.71	1516.84	619.246
	L42	2047.43	1217.48	497.034		0.769877	0.128628	0.0525122						0.643081	0.147742	0.0603156		4278.21	634.61	259.079						23301	15452.8	6308.57		17325.1	2935.95	1198.6		1.21287	0.187887	0.0767043		1.10745	0.166865	0.0681223		2047.43	1217.48	497.034
	L102	1974	478.962	195.536		0.299891	0.0272704	0.0111331						0.29951	0.0198912	0.00812055		23424.7	10752.1	4389.54		11732.8	6994.49	2855.49		210791	106575	43509		179739	125111	51076.3		0.338199	0.0806663	0.0329319		1.21619	0.110407	0.0450735		1974	478.962	195.536
	L111	2900.17	1832.59	748.151		0.505877	0.0978997	0.0399674		18779.7	11438.9	4669.92		1.13318	0.429468	0.17533		23331.1	20343.2	8305.09		9168.96	7524.36	3071.81						204402	63926	26097.7		0.332508	0.12337	0.0503655		1.05901	0.181468	0.0740841		2900.17	1832.59	748.151
	L116	1831.65	806.137	329.104		0.454362	0.218569	0.0892305		11171	7186.27	2933.78		1.31069	0.71912	0.29358		9462.09	7317.98	2987.55		11853.2	10660.5	4352.14						51995.6	33690.5	13754.1		0.514989	0.272399	0.111206		0.922885	0.4443	0.181385		1831.65	806.137	329.104
	L117	1502.01	307.219	125.422		0.495888	0.176533	0.0720693						0.560328	0.14659	0.0598451		13392.5	7776.57	3174.77		14979	6826.46	2786.89		32782.3	26933.1	10995.4		62942.9	63118.5	25768		0.743133	0.231874	0.0946623		1.02353	0.333905	0.136316		1502.01	307.219	125.422
	L121	2353.1	1302.67	531.811		0.267479	0.0547588	0.0223552		24151.1	7464.26	3047.27		0.260694	0.0360999	0.0147377		5179.12	3527.09	1439.93		11282.9	5812.68	2373.02		234354	57017.5	23277.3		72857.9	66870.8	27299.9		0.338425	0.104298	0.0425797		0.734973	0.411896	0.168156		2353.1	1302.67	531.811
	L128	1675.28	582.561	237.83		0.55489	0.224655	0.091715		12505.8	2559.4	1044.87		0.980479	0.263436	0.107547		9676.45	6829.33	2788.06		10025	4811.28	1964.19						52288.2	16049.1	6552.01		0.341685	0.11321	0.0462177		1.13881	0.446595	0.182322		1675.28	582.561	237.83
	L133	2718.24	851.226	347.512		0.438141	0.164082	0.0669861		11461.7	4820.79	1968.08		0.43962	0.0939286	0.0383462		9450.05	9171.67	3744.32		9859.97	1748.76	713.929						76481.5	61682	25181.6		0.286056	0.120487	0.0491884		0.898439	0.331469	0.135321		2718.24	851.226	347.512
	L140	3594.08	2066.79	843.763		0.576894	0.22765	0.0929377		24798.3	9582.74	3912.14		0.54361	0.216304	0.0883056		12212.1	8550.18	3490.6		5403.26	4865.44	1986.31						41050	13289.2	5425.28		0.820486	0.408375	0.166719		1.17569	0.465914	0.190208		3594.08	2066.79	843.763
	PH200					1.09824	0.362733	0.148085						0.891544	0.253847	0.103633																		1.34369	0.453369	0.185087		1.11587	0.36825	0.150337
	SD	standard deviation
	SE	standard error
Fruit Gene expression	Line	SlmMDH	SD	SE		SlSPA	SD	SE		FpGLDH	SD	SE		AtSUC2	SD	SE		AtSTP6	SD	SE		AtSTP3	SD	SE		SpLIN5	SD	SE		SlINVINH	SD	SE		AtSUS1	SD	SE		ShAgpL1	SD	SE		AtTMT1	SD	SE		AtAAP6	SD	SE
	WT	1.07061	0.418936	0.17103		1.05416	0.378115	0.154365																		1.06258	0.391693	0.159908		1.05355	0.380677	0.155411						1.09331	0.483344	0.197324
	L2	1.05547	0.103319	0.0421798		0.567384	0.0771302	0.0314883						88077.7	24934.2	10179.3						65351.9	38773.9	15829.4		1.69245	0.481799	0.196694		0.0648284	0.0059749	0.00243924		21396.2	6990.27	2853.77		25.8597	10.3342	4.2189		50391.6	17741.3	7242.87		1762.69	107.2	43.7643
	L8	0.774379	0.273817	0.111785		0.265362	0.102964	0.0420347		16309.6	9780.62	3992.92		70887.4	12147	4959						12193	5707.22	2329.96		0.295223	0.0213888	0.00873196		0.0297918	0.00395951	0.00161646		372405	142834	58311.7		21.911	3.7957	1.54959		42992.1	9593.98	3916.73		35658.6	4716.92	1925.67
	L9	1.25897	0.404102	0.164974		0.248957	0.0799275	0.0326302		22600.6	9649.74	3939.49		53455.9	14688.7	5996.65						20221.3	3792.74	1548.38		0.511027	0.184766	0.0754304		0.287555	0.169425	0.0691676		511444	238356	97308.5		10.618	6.92851	2.82855		55149.8	16196.9	6612.34		22848.4	7799.43	3184.11
	L14	1.44316	0.0538344	0.0219778		0.631134	0.0689631	0.0281541		19349.5	10486.4	4281.06		64317.7	34103.1	13922.5										0.589768	0.15904	0.0649277		0.840969	0.287865	0.11752		37798.5	5266.2	2149.92		23.0608	11.83	4.82957		21246.7	1293.69	528.149		30400.7	3184.77	1300.18
	L20	1.22714	0.301934	0.123264		0.187487	0.119763	0.0488932		25585.8	16881.9	6892		48690.6	33596.4	13715.7		25118.8	17679	7217.41						2.07063	1.28145	0.52315		0.306073	0.119721	0.048876						17.2089	6.5176	2.6608		158413	34999.1	14288.3		20767.1	8872.83	3622.32
	L23	1.13366	0.37219	0.151946		0.548849	0.302696	0.123575		2145.81	624.502	254.952		103834	13348.8	5449.62						32592.3	7211.07	2943.91		1.44912	1.73454	0.708124		0.0981432	0.0256252	0.0104614		3078.01	683.056	278.857		32.0543	4.12459	1.68386		59422.2	19784.4	8076.93		24814.1	13153.3	5369.81
	L30	1.15045	0.19793	0.0808044		0.663506	0.277758	0.113394						77003.4	18857.1	7698.37						20647.7	4766.67	1945.98		3.43047	1.23345	0.503553		0.0393499	0.0110291	0.00450263		12744.3	9238.32	3771.53		23.7679	5.82044	2.37619		49210.4	11924.4	4868.12		2252.89	2158.15	881.062
	L34	1.31341	0.263419	0.107541		1.06894	0.124518	0.0508344		16537.8	10263.2	4189.95		73922	16903.2	6900.72						239576	18470.8	7540.67		1.29565	0.323154	0.131927		0.0683854	0.00974824	0.0039797						18.1857	9.93582	4.05628		42044.2	2353.59	960.848		1573.4	232.02	94.7216
	L36	1.10614	0.178202	0.0727508		0.747761	0.114994	0.0469462						73478	23990.4	9794.03						105924	36790.9	15019.8		1.45031	0.165191	0.0674389		0.151036	0.0899122	0.0367065						16.5334	11.5021	4.69569		50658	4396.78	1794.98		1793.65	390.131	159.27
	L42	1.55776	0.262071	0.10699		0.775705	0.159017	0.0649186		1982.15	274.638	112.121		74799.6	40760.4	16640.4						199268	59435.4	24264.4		1.63475	0.171055	0.0698328		0.157822	0.0252188	0.0102955						9.67016	3.38188	1.38065		66534	11456.3	4677.01		2011.29	358.881	146.512
	L102	1.3546	0.211265	0.0862487		0.305533	0.0439275	0.0179333		22024.7	16528.2	6747.61		20497.1	11014	4496.43		119294	69396.5	28331		189283	28818.8	11765.2		2.49206	0.605556	0.247217		0.0427454	0.0101766	0.0041546						1.0608	1.01562	0.414624		71320.5	4440.7	1812.91		243524	16361.2	6679.45
	L111	1.02297	0.289619	0.118237		1.08851	0.390688	0.159498						76500.4	18038.7	7364.27						98260	37115.3	15152.2		2.0966	0.611806	0.249769		0.166085	0.0656997	0.0268218						21.9681	7.90778	3.22834		43985.7	9106.72	3717.8		4222.43	3718.45	1518.05
	L116	1.07705	0.229577	0.0937246		0.859646	0.294219	0.120114						80418.9	20700.4	8450.9						189511	32881.1	13423.7		2.21047	0.742857	0.30327		0.641174	0.214607	0.0876131		14396.3	8192.7	3344.66		23.1182	8.72556	3.56219		38814.3	8321.16	3397.1		4466.29	3660.54	1494.41
	L117	1.06895	0.442244	0.180545		0.528409	0.153548	0.0626858		31990.1	13640	5568.52		79583.3	18413	7517.07						511069	231661	94575.1		2.32769	0.717883	0.293075		0.739194	0.218418	0.0891689						22.2634	8.22918	3.35955						13973.8	3357.36	1370.64
	L121	1.10543	0.158103	0.0645452		0.274603	0.0380454	0.015532		28380.1	11856.3	4840.3		89946.5	14084	5749.76		13342.1	5075.13	2071.91		501621	126838	51781.5		0.856955	0.275219	0.112358		0.555457	0.162602	0.0663822						27.763	4.34718	1.77473		76783.6	58806.7	24007.7		268314	75172.2	30688.9
	L128	1.08387	0.4658	0.190162		1.0744	0.283017	0.115541						71127.1	43772.1	17869.9		30808.1	18618.4	7600.92		163570	73854	30150.8		0.874198	0.397014	0.16208		0.144126	0.0404042	0.0164949						20.2504	15.0295	6.13579		11449.8	4268.4	1742.57		1490.51	458.402	187.142
	L133	0.891805	0.30767	0.125606		0.462256	0.0856976	0.0349859						81335.1	17427.7	7114.85						27040	8930.46	3645.85		0.200578	0.0686731	0.0280357		0.531636	0.113165	0.0461995						13.2762	9.37189	3.82606		13064.8	872.098	356.033		43700.4	8788.95	3588.07
	L140	1.1365	0.370852	0.1514		0.882248	0.538948	0.220025						84741.4	30223.8	12338.8						101017	80631.6	32917.7		0.780331	0.413074	0.168637		0.401381	0.195959	0.0799999						23.5585	12.8848	5.2602		54735.3	13043.3	5324.9
	PH200	1.06355	0.402382	0.164272		0.882102	0.245536	0.10024																		0.862891	0.206576	0.0843343		1.32598	0.487171	0.198887						1.14458	0.290558	0.11862
	SD	standard deviation
	SE	standard error
[truncated: 6 more columns]

## Sheet: Experiment 2 (polytunnel)
Supplementary Table S8. Relative expression of genes involved in carbon and nitrogen fluxes. Expression by quantitative real-time PCR (qRT-PCR)
Leave Gene expression	Line	SlmMDH	SD	SE		AtSBP	SD	SE		SlSPA	SD	SE		EcPP	SD	SE		NtGS2	SD	SE		FpGLDH	SD	SE		AtSWEET11	SD	SE		AtSUC2	SD	SE		SlINVINH	SD	SE		SlCAT9	SD	SE		AtAAP1	SD	SE
	WT	1.01917	0.245842	0.100365						1.05297	0.434049	0.1772																						1.07107	0.428167	0.174798		0.998429	0.127269	0.0519575
	L2	0.503503	0.0769589	0.0314183		14742.8	4095.63	1672.04		0.581327	0.0816073	0.0333161		22376.1	4444.89	1814.62		12061.8	1911.09	780.198						1540.49	250.037	102.077		111350	110591	45148.5		0.914942	0.149921	0.0612051		0.992355	0.353232	0.144206		2651.92	337.022	137.589
	L8	0.60012	0.189245	0.077259		20447	5003.75	2042.77		0.360049	0.111184	0.0453905		7118.47	1643.84	671.093		8624.02	5767.7	2354.65		110255	33217.2	13560.9		4674.44	2867.63	1170.7		25762.4	5694.37	2324.72		0.248624	0.0707438	0.028881		1.32746	0.337795	0.137904		3779.43	825.202	336.887
	L9	0.291494	0.0908724	0.0370985		11383.4	5751.49	2348.04		0.297417	0.0993876	0.0405748		11614.8	4741.76	1935.82		6551.63	1491.76	609.01		198332	51015.1	20826.8		22447.6	5107.96	2085.31		22548.6	7784.32	3177.93		0.117056	0.0370928	0.0151431		0.998794	0.309335	0.126286		3409.77	733.309	299.372
	L14	0.520284	0.114434	0.0467175		17822.7	12412.5	5067.4		0.533689	0.130436	0.0532501		22827.3	8305.61	3390.75		10675	2516.74	1027.46		98434	92535	37777.3		3222.36	1894.55	773.447		23239.4	6761.13	2760.22		0.481324	0.351951	0.143683		0.927179	0.246278	0.100542		8665.93	1216.4	496.595
	L20	0.0667511	0.00977482	0.00399055		11632	3130.8	1278.14		0.247739	0.0534379	0.0218159		2681.4	576.459	235.339		5584.07	2149.54	877.546		187790	64852.5	26475.9		21853.1	4979.33	2032.8		22458.8	5145.15	2100.5		0.0990069	0.0452505	0.0184734		0.845267	0.338247	0.138089		8957.2	7149.56	2918.79
	L23	1.04377	0.140455	0.0573404		1.18704	0.17655	0.0720764		0.651429	0.208544	0.0851379		28941.4	6546.35	2672.54		3301.54	454.437	185.523		3239.4	397.883	162.435		7002.19	2241.69	915.166		183278	32731.5	13362.6		0.598932	0.318269	0.129933		1.09343	0.212172	0.0866188		34237.5	5325.95	2174.31
	L30	0.544217	0.075877	0.0309767		12119.7	4636.5	1892.84		1.61766	0.271767	0.110949		42698.4	8842.77	3610.05		5285.99	1539.23	628.389						5024.47	574.304	234.458		172522	42622.1	17400.4		0.394469	0.101858	0.0415834		0.915421	0.0881729	0.0359964		22110.2	6068.28	2477.37
	L34	0.439873	0.0948477	0.0387214		13396.7	8224.06	3357.46		0.621075	0.189917	0.0775335		42491.7	12205.6	4982.93		5512.17	1366.9	558.033						4835.44	1042.48	425.59		17787	4879.63	1992.1		0.239316	0.0981345	0.0400632		1.15124	0.254709	0.103985		12094.2	5112.63	2087.22
	L36	0.439873	0.0948477	0.0387214		13396.7	8224.06	3357.46		0.621075	0.189917	0.0775335		42491.7	12205.6	4982.93		5512.17	1366.9	558.033						4835.44	1042.48	425.59		17787	4879.63	1992.1		0.239316	0.0981345	0.0400632		1.15124	0.254709	0.103985		12094.2	5112.63	2087.22
	L42	0.753764	0.172448	0.0704017		1.18765	0.217013	0.088595		0.62485	0.184438	0.0752964		6777.19	2266.93	925.471						212424	98964.9	40402.2		4025.65	1234.92	504.155		19016.4	5742.87	2344.52		1.04848	0.28448	0.116138		1.12164	0.298713	0.121949		6595.79	1777.33	725.593
	L102	0.219376	0.029204	0.0119225		0.94826	0.132392	0.0540488		0.268793	0.0586351	0.0239377		21438.6	6314.06	2577.7		11823.3	3069.99	1253.32		11887.9	3316.84	1354.09		28295.3	3625.56	1480.13		144624	114061	46565.3		0.0545605	0.0059679	0.00243639		0.95369	0.226061	0.092289		4801.75	477.979	195.134
	L111	0.484655	0.189715	0.0774508		15314.6	7713.88	3149.18		1.15333	0.41694	0.170215		10486.7	1633.62	666.922		12871.3	4242.08	1731.82						7256.83	2792.88	1140.19		187509	29141	11896.8		0.233359	0.078109	0.0318879		0.939442	0.230898	0.0942638		5760.03	1678.19	685.118
	L116	0.477937	0.0802323	0.0327547		8317.05	6231.47	2543.99		2.10851	0.374426	0.152859		12182.5	3007.21	1227.69		11454.2	3090.08	1261.52						10369.1	3153.24	1287.3		64782.5	63654.8	25987		0.180463	0.0472014	0.0192699		0.82757	0.171616	0.0700619		5655.77	583.835	238.35
	L117	0.415039	0.0454164	0.0185412		0.899605	0.08383	0.0342234		0.548908	0.0858924	0.0350654		42124.9	11166.2	4558.57		11909.9	2588.13	1056.6		19405.5	3262.29	1331.83		12218.1	2644.03	1079.42		75356.5	81067.9	33095.8		0.187508	0.198249	0.0809349		0.814701	0.189428	0.0773336		4956.97	1138.25	464.688
	L121	0.210159	0.0292889	0.0119571		21537.4	5608.85	2289.8		0.227063	0.0701849	0.0286529		12423.1	2616.86	1068.33		10803	4086.02	1668.11		155455	27922.4	11399.3		5700.98	1921.98	784.647		49868.7	57974.9	23668.1		0.0525358	0.00809729	0.0033057		0.996655	0.313356	0.127927		17874.2	4794.33	1957.28
	L128	0.544322	0.205912	0.0840632		16026	8759.51	3576.05		0.593164	0.182997	0.0747082		12282.4	3734.36	1524.55		11262.5	6536.07	2668.34						14661.7	3568.29	1456.75		26618.3	7560.88	3086.72		0.271576	0.0847034	0.03458		1.07182	0.107239	0.04378		28247.5	10049.4	4102.66
	L133	0.45348	0.139927	0.057125		22539.9	8125.03	3317.03		0.600758	0.157599	0.0643394		20007	9606.95	3922.02		9963.13	5256.44	2145.93						6762.94	2292.76	936.013		76575.1	88755.5	36234.3		0.115907	0.0222549	0.00908551		0.958981	0.195668	0.0798813		15563.2	6353.1	2593.64
	L140	0.547879	0.124986	0.0510252		23841.9	10974.2	4480.2		0.563944	0.0885411	0.0361468		6800.94	1248.99	509.898		13361.2	7147.3	2917.87						8353.52	3861.65	1576.51		28695	11877.1	4848.79		0.204205	0.0979851	0.0400023		1.09389	0.406445	0.165931		10375.5	2317.68	946.19
	PH200	0.951245	0.123737	0.0505153						1.11918	0.322358	0.131602																						1.00753	0.239245	0.0976714		1.0402	0.194001	0.0792008
	SD	standard deviation
	SE	standard error
Fruit Gene expression	Line	SlmMDH	SD	SE		SlSPA	SD	SE		FpGLDH	SD	SE		AtSUC2	SD	SE		AtSTP6	SD	SE		AtSTP3	SD	SE		SpLIN5	SD	SE		SlINVINH	SD	SE		AtSUS1	SD	SE		ShAgpL1	SD	SE		AtTMT1	SD	SE		AtAAP6	SD	SE
	WT	0.962249	0.142627	0.058227		0.963259	0.136933	0.0559026																		0.955941	0.062292	0.0254306		0.989981	0.307537	0.125551						0.957999	0.0911573	0.0372148
	L2	0.684182	0.0464223	0.0189518		0.382863	0.0520465	0.0212479						101334	28686.9	11711.4						75188	44609.7	18211.8		1.14204	0.32511	0.132726		0.0437453	0.00403177	0.00164596		24616.5	8042.39	3283.29		17.4497	6.97333	2.84685		57976	20411.5	8332.96		2027.99	123.335	50.3512
	L8	0.903755	0.21554	0.0879939		0.358125	0.138956	0.0567287		17253.5	10346.6	4223.99		163113	27950.5	11410.8						28056.3	13132.4	5361.29		0.398425	0.0288657	0.0117844		0.0402062	0.00534364	0.00218153		856910	328663	134176		29.5704	5.12257	2.09128		98925.6	22075.9	9012.46		82051.1	10853.7	4431.01
	L9	0.800329	0.221636	0.0904824		0.200963	0.00717755	0.00293022		14805.3	4721.96	1927.73		81256.3	22755.5	9289.91						30393	10964.6	4476.27		0.429196	0.120972	0.0493867		0.263585	0.164956	0.0673432		705203	207544	84729.3		8.73387	4.31968	1.7635		76630.1	3056.43	1247.78		31313.7	2439.33	995.853
	L14	0.786937	0.120459	0.0491773		0.426417	0.0470671	0.0192151		10256.8	5589.38	2281.85		78164.8	15482.4	6320.64										0.398296	0.106901	0.0436422		0.568202	0.194529	0.0794162		43531.2	6009.13	2453.22		15.569	7.97232	3.25469		24471.7	1467.86	599.251		35020.1	3705.75	1512.87
	L20	0.828851	0.200539	0.0818697		0.225094	0.0209986	0.00857265		19888.3	11703.6	4777.99		97092.6	74535.5	30429		54346.4	30521.1	12460.2						2.24679	1.98243	0.809325		0.349529	0.130951	0.0534605						17.123	4.44187	1.81339		265529	46491.3	18980		35159.7	3614.09	1475.45
	L23	0.774563	0.18976	0.077469		0.491575	0.0772236	0.0315264		1305.08	377.773	154.225		148496	38247.9	15614.6						43345.4	4543.08	1854.7		1.25366	1.22151	0.49868		0.0737158	0.00276641	0.00112938		4106.3	677.431	276.56		26.8854	6.92256	2.82612		75817.4	23875	9746.94		30743.5	16544.9	6754.43
	L30	0.814741	0.174494	0.0712369		0.785833	0.471706	0.192573						138831	20234.5	8260.69						38375.2	11735.7	4791.08		3.68874	1.24027	0.506337		0.0447105	0.02102	0.00858138		24448.7	20044.5	8183.14		25.133	3.6631	1.49546		89100.9	16416.3	6701.94		4625.07	5255.63	2145.6
	L34	0.774237	0.0766137	0.0312774		0.721302	0.0840231	0.0343023		8747.43	5428.59	2216.21		85047.9	19447.3	7939.34						275634	21250.8	8675.61		0.874289	0.21806	0.0890225		0.0461455	0.00657797	0.00268544						12.2715	6.70455	2.73712		48372.3	2707.82	1105.46		1810.21	266.941	108.978
	L36	0.751073	0.141469	0.0577545		0.504578	0.0775965	0.0316786						84537.1	27601.1	11268.1						121866	42328.3	17280.5		0.978647	0.111468	0.0455067		0.112761	0.0609855	0.0248972						11.1565	7.76142	3.16858		58282.4	5058.54	2065.14		2013.17	482.441	196.956
	L42	0.78081	0.17292	0.0705945		0.523963	0.106915	0.0436478		1049.46	143.911	58.7514		86082.3	46854.4	19128.2						229461	68185.8	27836.7		1.10445	0.11635	0.0474999		0.106588	0.016843	0.00687613						6.52751	2.27664	0.929435		76616.8	13073.7	5337.3		2317.47	461.534	188.42
	L102	0.890283	0.136065	0.0555482		0.206169	0.0296417	0.0121012		11649.6	8742.36	3569.05		7181.05	7002.16	2858.62		137249	79841.5	32595.2		217772	33156.7	13536.2		1.68161	0.408622	0.166819		0.028844	0.0068671	0.00280348						0.715816	0.685323	0.279782		82055	5109.13	2085.79		280177	18823.7	7684.74
	L111	0.740022	0.157146	0.0641546		0.889519	0.199777	0.0815587						110493	23557.7	9617.37						142203	46075.8	18810.4		1.73504	0.329632	0.134572		0.132896	0.0229657	0.00937572						18.8931	6.58665	2.68899		64649.9	21752.3	8880.36		5074.2	5330.4	2176.13
	L116	0.742375	0.110143	0.0449656		0.699709	0.103733	0.0423487						118383	41750.7	17044.6						277860	75959.8	31010.4		2.06144	1.27154	0.519104		0.525168	0.113752	0.0464389		19085.3	9144.05	3733.04		20.2814	9.28032	3.78867		55535.3	7868.35	3212.24		7492.14	6474.6	2643.24
	L117	0.801583	0.161287	0.0658452		0.448857	0.0817141	0.0333597		20075.4	3867.63	1578.96		117951	35296.3	14409.6						748993	142180	58044.7		2.20664	0.576308	0.235277		0.648292	0.0591602	0.024152						18.5816	9.5042	3.88007						22059.8	4083.29	1667
	L121	0.849069	0.193752	0.0790987		0.2135	0.0476341	0.0194465		17009.2	5186.03	2117.19		121082	19187.1	7833.11		15510.1	5100.4	2082.23		698276	153800	62788.6		0.700494	0.176337	0.0719894		0.433927	0.0677681	0.0276662						21.9198	3.4735	1.41805		93190.1	60322.4	24626.5		367508	219173	89477
	L128	0.800669	0.274441	0.11204		0.928344	0.29686	0.121192						107263	73895.3	30167.6		47026.2	27374.7	11175.7		253749	121313	49525.7		0.958164	0.818697	0.334232		0.127899	0.0486014	0.0198414						18.3846	14.4402	5.89517		16024.2	4775.4	1949.55		2228.75	816.833	333.471
	L133	0.852179	0.264928	0.108156		0.512479	0.159005	0.0649136						167872	57534	23488.1						54581.3	29224.3	11930.8		0.239225	0.130312	0.0531998		0.58595	0.176174	0.0719228						15.6745	14.0013	5.716		24698.1	6752.37	2756.64		82964.9	27005.6	11025
	L140	0.779772	0.248471	0.101438		0.776942	0.342424	0.139794						138803	54791	22368.3						149630	102920	42017		0.791456	0.321266	0.131156		0.353364	0.103892	0.0424137						22.6793	13.1491	5.36808		91478.9	28425.9	11604.8
	PH200	0.997103	0.184342	0.0752571		0.837649	0.26723	0.109096																		0.824405	0.203635	0.0831336		1.1934	0.0690007	0.0281694						1.07113	0.15463	0.0631273
	SD	standard deviation
	SE	standard error
[truncated: 6 more columns]
